# Supplementary material for: Human CD141+ Dendritic Cell and CD1c+ Dendritic Cell Undergo Concordant Early Genetic Programming after Activation in Humanized Mice In Vivo
Source: Front Immunol. 2017 Oct 30;8:1419. doi: 10.3389/fimmu.2017.01419 (PMC5670352; doi:10.3389/fimmu.2017.01419)
Supplement: Table S1 — List of genes differentially expressed by CD141+ dendritic cell (DC) and CD1c+ DC in hu mice and human blood. [file table_1.xls]

## Sheet: Supp Table 1
illumina_humanht_12_v4	entrezgene	ensembl_gene_id	external_gene_name	logFC	AveExpr	t	P.Value	adj.P.Val
ILMN_1688423	2205	ENSG00000179639	FCER1A	-14.6948	9.66327	-16.6076	6.74324e-17	5.42194e-14
ILMN_1758146	140885	ENSG00000198053	SIRPA	-13.0352	9.15317	-12.9624	4.49434e-14	1.56542e-11
ILMN_1742025	10439	ENSG00000130558	OLFM1	-12.9558	5.51583	-12.7778	6.46787e-14	2.17696e-11
ILMN_2415303	10462	ENSG00000132514	CLEC10A	-12.9311	8.08201	-17.9458	8.22815e-18	9.92383e-15
ILMN_2335754	913	ENSG00000158488	CD1E	-12.719	7.92951	-11.9447	3.50278e-13	9.56523e-11
ILMN_1754076	55799	ENSG00000157445	CACNA2D3	-12.4672	7.95994	-16.4964	8.08107e-17	6.15565e-14
ILMN_1653166	10462	ENSG00000132514	CLEC10A	-12.2893	6.74779	-19.0088	1.69525e-18	3.50505e-15
ILMN_1686623	1436	ENSG00000182578	CSF1R	-11.9928	8.82936	-12.5209	1.07977e-13	3.32502e-11
ILMN_1668063	2219	ENSG00000085265	FCN1	-11.786	9.59978	-8.09385	2.60613e-09	3.06655e-07
ILMN_2203271	2359	ENSG00000187474	FPR3	-11.7258	5.35985	-12.5735	9.71652e-14	3.05711e-11
ILMN_1769299	10903	ENSG00000014914	MTMR11	-11.7181	7.5097	-9.74521	4.51204e-11	8.06207e-09
ILMN_2379599	NA	NA	NA	-11.6162	6.00382	-9.78472	4.11271e-11	7.4404e-09
ILMN_1748473	55303	ENSG00000133574	GIMAP4	-11.5136	7.3731	-10.5942	6.43962e-12	1.352e-09
ILMN_2372974	140885	ENSG00000198053	SIRPA	-11.4619	6.28343	-14.1847	4.41813e-15	2.25942e-12
ILMN_1791211	9046	ENSG00000147443	DOK2	-11.4602	6.05028	-18.8016	2.29296e-18	4.14825e-15
ILMN_1687301	1462	ENSG00000038427	VCAN	-11.4054	6.99215	-6.90251	6.02654e-08	5.48567e-06
ILMN_1913678	11213	ENSG00000090376	IRAK3	-11.296	6.69317	-12.375	1.44956e-13	4.28153e-11
ILMN_2302757	8857	ENSG00000275395	FCGBP	-11.2886	5.24993	-9.50268	8.00495e-11	1.33167e-08
ILMN_1806165	NA	ENSG00000225217	HSPA7	-11.0111	7.07413	-4.8832	1.65002e-05	0.00096238
ILMN_1756928	6252	ENSG00000139970	RTN1	-10.9986	9.1291	-12.6844	7.78571e-14	2.56097e-11
ILMN_1674402	137835	ENSG00000165071	TMEM71	-10.8961	7.32795	-13.3744	2.02121e-14	7.90619e-12
ILMN_1752579	535	ENSG00000033627	ATP6V0A1	-10.8284	6.35521	-18.6474	2.87591e-18	4.62478e-15
ILMN_1680996	240	ENSG00000012779	ALOX5	-10.7658	8.45897	-10.217	1.51214e-11	2.99797e-09
ILMN_1785646	5376	ENSG00000109099	PMP22	-10.5946	4.6978	-13.0029	4.15139e-14	1.54059e-11
ILMN_1776678	168537	ENSG00000179144	GIMAP7	-10.5912	6.09886	-10.5141	7.70789e-12	1.57122e-09
ILMN_1724493	256586	ENSG00000140280	LYSMD2	-10.5706	7.85887	-11.151	1.88742e-12	4.55277e-10
ILMN_1771800	5578	ENSG00000154229	PRKCA	-10.2048	6.60159	-10.7611	4.43927e-12	9.73477e-10
ILMN_1666932	NA	ENSG00000244682	FCGR2C	-10.2005	6.40829	-9.43901	9.31709e-11	1.48183e-08
ILMN_1711786	4778	ENSG00000123405	NFE2	-10.192	5.86632	-8.48827	9.5753e-10	1.28318e-07
ILMN_1667825	197259	ENSG00000168404	MLKL	-10.1774	7.97861	-7.36398	1.75017e-08	1.78382e-06
ILMN_1746836	5724	ENSG00000169403	PTAFR	-10.1416	6.28651	-7.80179	5.54029e-09	6.07459e-07
ILMN_2289849	2212	ENSG00000143226	FCGR2A	-10.1368	5.24649	-8.38002	1.25785e-09	1.64007e-07
ILMN_1722622	NA	NA	NA	-9.99424	6.11278	-8.33386	1.41368e-09	1.81063e-07
ILMN_2312340	10288	ENSG00000131042	LILRB2	-9.93155	7.60246	-5.24638	5.93907e-06	0.000392494
ILMN_1661695	11213	ENSG00000090376	IRAK3	-9.84058	7.21984	-8.45455	1.04228e-09	1.38394e-07
ILMN_1671891	55022	ENSG00000153823	PID1	-9.81289	5.55199	-12.6591	8.18886e-14	2.63372e-11
ILMN_1675191	202309	ENSG00000175857	GAPT	-9.77962	8.63976	-7.76464	6.10279e-09	6.64103e-07
ILMN_1728662	221	ENSG00000006534	ALDH3B1	-9.72792	5.42374	-11.5373	8.23769e-13	2.04151e-10
ILMN_3242271	202309	ENSG00000175857	GAPT	-9.53425	7.72245	-8.02482	3.11161e-09	3.60274e-07
ILMN_1653498	10261	ENSG00000140749	IGSF6	-9.31916	7.22053	-14.1497	4.71123e-15	2.25942e-12
ILMN_1765994	81030	ENSG00000124256	ZBP1	-9.18626	5.75634	-7.74618	6.40351e-09	6.91627e-07
ILMN_1661631	NA	ENSG00000276758	AC010518.2	-9.17435	5.29491	-10.7281	4.7772e-12	1.03195e-09
ILMN_1729915	29992	ENSG00000085514	PILRA	-9.05463	5.07282	-13.472	1.67723e-14	7.13959e-12
ILMN_1694966	433	ENSG00000161944	ASGR2	-9.04214	5.84288	-12.1242	2.41793e-13	6.86171e-11
ILMN_1713058	9050	ENSG00000152229	PSTPIP2	-9.01645	7.30255	-6.35963	2.65477e-07	2.14651e-05
ILMN_1784884	11025	ENSG00000204577	LILRB3	-9.01244	8.28343	-8.38959	1.22781e-09	1.61547e-07
ILMN_1772131	7850	ENSG00000115590	IL1R2	-8.97413	7.35796	-6.87555	6.48257e-08	5.7915e-06
ILMN_1682312	NA	NA	NA	-8.86092	7.67941	-10.8952	3.30117e-12	7.46528e-10
ILMN_1713835	375704	ENSG00000168913	ENHO	-8.8148	6.77808	-7.28605	2.15291e-08	2.1489e-06
ILMN_1688698	9839	ENSG00000169554	ZEB2	-8.67412	6.4527	-8.84231	3.96573e-10	5.7396e-08
ILMN_1655077	639	ENSG00000057657	PRDM1	-8.62988	5.5536	-4.43381	5.81122e-05	0.00296147
ILMN_1733276	10800	ENSG00000173198	CYSLTR1	-8.61045	6.36367	-9.9309	2.92412e-11	5.35705e-09
ILMN_1793410	6641	ENSG00000172164	SNTB1	-8.58399	5.34529	-5.68329	1.74104e-06	0.00012599
ILMN_1750181	54997	ENSG00000088992	TESC	-8.57721	6.90328	-10.1872	1.61891e-11	3.12406e-09
ILMN_1730628	6036	ENSG00000169385	RNASE2	-8.55564	7.62583	-4.1729	0.000119912	0.00572768
ILMN_1733998	10170	ENSG00000073737	DHRS9	-8.53548	7.61706	-5.05002	1.03201e-05	0.000643802
ILMN_2112357	146722	ENSG00000186074	CD300LF	-8.39715	6.38875	-6.79566	8.05068e-08	7.06167e-06
ILMN_1726230	910	ENSG00000158485	CD1B	-8.32048	6.16983	-6.51158	1.74813e-07	1.45406e-05
ILMN_1685009	3684	ENSG00000169896	ITGAM	-8.28594	7.72837	-7.2678	2.26016e-08	2.2405e-06
ILMN_1782292	NA	NA	NA	-8.2348	8.02383	-7.95076	3.76604e-09	4.25828e-07
ILMN_1747305	155038	ENSG00000171115	GIMAP8	-8.19007	5.87565	-6.41517	2.27822e-07	1.86286e-05
ILMN_1674985	55092	ENSG00000171729	TMEM51	-8.18306	5.72281	-6.17765	4.38969e-07	3.47169e-05
ILMN_1677038	79974	ENSG00000106034	CPED1	-8.11575	6.32586	-8.12963	2.37786e-09	2.892e-07
ILMN_1669888	1475	ENSG00000121552	CSTA	-8.02001	4.63696	-9.12261	1.99658e-10	3.04174e-08
ILMN_1675956	1130	ENSG00000143669	LYST	-7.94081	6.18677	-8.69457	5.71747e-10	7.95662e-08
ILMN_1736112	79658	ENSG00000071205	ARHGAP10	-7.90946	5.0236	-10.9395	2.99445e-12	6.87914e-10
ILMN_1804174	2213	ENSG00000072694	FCGR2B	-7.89292	4.81721	-9.42561	9.62008e-11	1.50867e-08
ILMN_1764709	9935	ENSG00000204103	MAFB	-7.8712	4.93374	-5.94778	8.31495e-07	6.20321e-05
ILMN_1712305	79901	ENSG00000071967	CYBRD1	-7.86463	6.80378	-7.21891	2.575e-08	2.51811e-06
ILMN_1769013	432	ENSG00000141505	ASGR1	-7.83343	7.43142	-6.8942	6.16359e-08	5.57535e-06
ILMN_1677827	51284	ENSG00000196664	TLR7	-7.81832	7.05003	-5.04174	1.05632e-05	0.000656143
ILMN_1719433	912	ENSG00000158473	CD1D	-7.81065	9.18418	-6.01244	6.94496e-07	5.29023e-05
ILMN_1715639	NA	NA	NA	-7.73795	4.66534	-7.61985	8.91047e-09	9.41323e-07
ILMN_2121408	1839	ENSG00000113070	HBEGF	-7.7329	5.25895	-5.33608	4.61462e-06	0.000308735
ILMN_1722981	7100	ENSG00000187554	TLR5	-7.71929	5.39352	-8.27468	1.64266e-09	2.0495e-07
ILMN_1716105	91662	ENSG00000142405	NLRP12	-7.6628	4.46408	-10.0487	2.22567e-11	4.18339e-09
ILMN_2326509	NA	NA	NA	-7.66088	9.72207	-9.52912	7.51708e-11	1.26506e-08
ILMN_2382403	2213	ENSG00000072694	FCGR2B	-7.62972	4.35026	-9.46452	8.76681e-11	1.4098e-08
ILMN_2362858	29992	ENSG00000085514	PILRA	-7.62319	6.70928	-8.77156	4.72341e-10	6.70215e-08
ILMN_1695025	914	ENSG00000116824	CD2	-7.57124	8.38635	-7.46418	1.34235e-08	1.37786e-06
ILMN_1754507	3662	ENSG00000137265	IRF4	-7.5705	6.68358	-6.86189	6.72689e-08	5.9729e-06
ILMN_1730917	8564	ENSG00000117009	KMO	-7.50895	5.87586	-6.34811	2.74043e-07	2.20346e-05
ILMN_1705066	121551	ENSG00000151136	BTBD11	-7.36355	3.97828	-10.5601	6.95143e-12	1.43726e-09
ILMN_2410929	9060	ENSG00000198682	PAPSS2	-7.34677	5.80534	-7.03077	4.26382e-08	4.03335e-06
ILMN_2326512	834	ENSG00000137752	CASP1	-7.34478	9.9469	-9.21192	1.60796e-10	2.47575e-08
ILMN_1714700	28951	ENSG00000071575	TRIB2	-7.28023	6.28733	-7.3011	2.06837e-08	2.07886e-06
ILMN_2359945	1066	ENSG00000198848	CES1	-7.278	6.6426	-4.58793	3.778e-05	0.00201026
ILMN_1729294	55819	ENSG00000113269	RNF130	-7.27661	9.43792	-8.56102	7.97825e-10	1.08933e-07
ILMN_2087692	79901	ENSG00000071967	CYBRD1	-7.2688	7.47873	-7.66209	7.977e-09	8.55193e-07
ILMN_1696360	1508	ENSG00000164733	CTSB	-7.2324	7.21107	-4.09245	0.000149704	0.00708061
ILMN_1678833	1230	ENSG00000163823	CCR1	-7.19778	5.75738	-4.38698	6.62118e-05	0.00333897
ILMN_1693552	11314	ENSG00000167851	CD300A	-7.18801	7.32751	-7.30316	2.0571e-08	2.07886e-06
ILMN_1654210	911	ENSG00000158481	CD1C	-7.1863	11.1546	-7.98627	3.43637e-09	3.94719e-07
ILMN_1701933	6622	ENSG00000145335	SNCA	-7.15288	7.50597	-6.56924	1.49264e-07	1.26334e-05
ILMN_2316386	151306	ENSG00000179921	GPBAR1	-7.12659	5.78946	-5.2425	6.00412e-06	0.000394989
ILMN_1696380	NA	NA	NA	-7.09998	7.90392	-4.96703	1.30343e-05	0.000792628
ILMN_1692742	22898	ENSG00000105339	DENND3	-7.08265	6.80563	-7.05636	3.98022e-08	3.81495e-06
ILMN_1812618	64411	ENSG00000120318	ARAP3	-7.07139	4.3914	-8.10505	2.53236e-09	3.029e-07
ILMN_1660027	2213	ENSG00000072694	FCGR2B	-7.05444	6.55476	-8.11753	2.4527e-09	2.95816e-07
ILMN_1713561	24141	ENSG00000125869	LAMP5	-7.04987	4.54765	-4.03439	0.000175612	0.00817246
ILMN_1656938	219855	ENSG00000134955	SLC37A2	-7.01341	4.99871	-6.24574	3.63563e-07	2.90709e-05
ILMN_2329429	474344	ENSG00000133561	GIMAP6	-7.00669	4.38826	-7.55009	1.0703e-08	1.11442e-06
ILMN_1778977	7305	ENSG00000011600	TYROBP	-6.93344	10.6447	-4.91469	1.51012e-05	0.000899423
ILMN_1797875	241	ENSG00000132965	ALOX5AP	-6.88881	10.1095	-4.78757	2.15854e-05	0.00121087
ILMN_2284744	3176	ENSG00000150540	HNMT	-6.86608	4.74321	-6.61892	1.30297e-07	1.11586e-05
ILMN_1757186	170575	ENSG00000213203	GIMAP1	-6.81095	3.92124	-6.07301	5.86855e-07	4.51784e-05
ILMN_1739985	117289	ENSG00000164691	TAGAP	-6.79758	5.59592	-5.53525	2.63687e-06	0.000183478
ILMN_1761941	51313	ENSG00000164125	FAM198B	-6.77278	4.26269	-4.62798	3.37724e-05	0.00183067
ILMN_2145116	340061	ENSG00000184584	TMEM173	-6.76688	8.15875	-8.30839	1.50796e-09	1.90729e-07
ILMN_2060115	6653	ENSG00000137642	SORL1	-6.75686	4.8362	-4.93128	1.44129e-05	0.000861976
ILMN_1733270	283316	ENSG00000177675	CD163L1	-6.72071	4.76604	-5.70515	1.63768e-06	0.000119422
ILMN_3247320	375704	ENSG00000168913	ENHO	-6.71724	7.61343	-4.37908	6.76846e-05	0.00340138
ILMN_1730816	27239	ENSG00000250510	GPR162	-6.71255	6.17212	-4.74944	2.4024e-05	0.00133218
ILMN_2088437	1524	ENSG00000168329	CX3CR1	-6.6194	10.094	-6.78929	8.19113e-08	7.14158e-06
ILMN_1782741	124599	ENSG00000178789	CD300LB	-6.58651	5.83739	-7.26315	2.28833e-08	2.25299e-06
ILMN_1726591	114769	ENSG00000204397	CARD16	-6.57513	6.50757	-4.22978	0.000102455	0.00495932
ILMN_1683700	8742	ENSG00000239697	TNFSF12	-6.48629	5.17466	-7.84152	4.99693e-09	5.56312e-07
ILMN_1673563	84866	ENSG00000149582	TMEM25	-6.48232	4.79867	-6.09638	5.49972e-07	4.25655e-05
ILMN_1745788	1524	ENSG00000168329	CX3CR1	-6.47304	7.43483	-7.48732	1.2628e-08	1.30547e-06
ILMN_1768505	3597	ENSG00000131724	IL13RA1	-6.46586	10.0145	-9.93955	2.86598e-11	5.31785e-09
ILMN_1723115	165530	ENSG00000152672	CLEC4F	-6.3996	3.81551	-5.21435	6.49903e-06	0.000425606
ILMN_2115752	NA	NA	NA	-6.36606	4.0836	-4.25045	9.67514e-05	0.00471476
ILMN_2353161	10232	ENSG00000102854	MSLN	-6.35086	5.60733	-5.57742	2.34258e-06	0.000166197
ILMN_1720158	2114	ENSG00000157557	ETS2	-6.3196	8.5823	-5.13712	8.07674e-06	0.000514955
ILMN_1701195	NA	NA	NA	-6.29368	4.25552	-4.02329	0.000181047	0.00838741
ILMN_1663068	339541	ENSG00000198520	C1orf228	-6.27089	4.78661	-5.33775	4.5929e-06	0.000308735
ILMN_1739594	26027	ENSG00000162390	ACOT11	-6.23729	4.28226	-5.56031	2.45781e-06	0.000173522
ILMN_1731714	9586	ENSG00000146592	CREB5	-6.21452	7.14817	-5.07738	9.55532e-06	0.000601279
ILMN_1794364	1521	ENSG00000172543	CTSW	-6.20241	4.78327	-5.14598	7.87772e-06	0.000504488
ILMN_1702534	51744	ENSG00000122223	CD244	-6.18534	4.90428	-9.67022	5.38268e-11	9.27423e-09
ILMN_2353633	30817	ENSG00000127507	ADGRE2	-6.14983	8.01805	-7.04847	4.06549e-08	3.87104e-06
ILMN_1667081	894	ENSG00000118971	CCND2	-6.1215	7.51936	-4.29301	8.59781e-05	0.00427616
ILMN_2109197	23136	ENSG00000082397	EPB41L3	-6.10605	6.75597	-4.33769	7.59436e-05	0.00380322
ILMN_1808789	55930	ENSG00000128833	MYO5C	-6.05126	5.02409	-4.14083	0.000131014	0.00621693
ILMN_1664094	53829	ENSG00000181631	P2RY13	-6.02956	8.33771	-4.88165	1.65714e-05	0.00096238
ILMN_1711493	NA	NA	NA	-6.01591	7.47503	-6.90493	5.98724e-08	5.48439e-06
ILMN_1717163	2162	ENSG00000124491	F13A1	-6.00601	3.4511	-5.48138	3.06747e-06	0.000210405
ILMN_1693233	9764	ENSG00000135709	KIAA0513	-6.00579	5.83393	-4.90553	1.54952e-05	0.000915355
ILMN_1765061	165140	ENSG00000162881	OXER1	-5.98279	4.15487	-6.56507	1.50977e-07	1.2704e-05
ILMN_1776602	6038	ENSG00000258818	RNASE4	-5.97544	4.62712	-4.48384	5.05413e-05	0.00260314
ILMN_2199389	7433	ENSG00000114812	VIPR1	-5.94478	7.2743	-6.1063	5.35024e-07	4.16312e-05
ILMN_1666022	8793	ENSG00000173530	TNFRSF10D	-5.86032	4.31924	-5.8745	1.02003e-06	7.57072e-05
ILMN_1727709	151306	ENSG00000179921	GPBAR1	-5.8573	5.57938	-4.79129	2.13611e-05	0.00120295
ILMN_1802458	57085	ENSG00000177674	AGTRAP	-5.81754	4.43741	-4.90783	1.53952e-05	0.000913175
ILMN_1780671	26030	ENSG00000126822	PLEKHG3	-5.81212	4.78851	-4.65634	3.11927e-05	0.00171005
ILMN_1726189	84689	ENSG00000166928	MS4A14	-5.75631	4.6732	-4.08554	0.000152579	0.00719306
ILMN_2352380	7226	ENSG00000142185	TRPM2	-5.73435	4.22343	-4.28753	8.7297e-05	0.00431211
ILMN_1796642	4688	ENSG00000116701	NCF2	-5.69683	9.41138	-5.11823	8.51758e-06	0.000540679
ILMN_2241953	29992	ENSG00000085514	PILRA	-5.689	4.13255	-4.60129	3.63937e-05	0.00194364
ILMN_1783247	83938	ENSG00000148655	C10orf11	-5.62587	6.15764	-4.78577	2.16945e-05	0.0012123
ILMN_2405602	114876	ENSG00000141447	OSBPL1A	-5.44421	5.46151	-5.48172	3.06453e-06	0.000210405
ILMN_2067656	894	ENSG00000118971	CCND2	-5.33853	9.69948	-4.06855	0.000159879	0.00751277
ILMN_2047511	90639	ENSG00000240230	COX19	-5.27841	9.81736	-8.54089	8.39088e-10	1.13496e-07
ILMN_2331082	58475	ENSG00000166927	MS4A7	-5.26377	8.10398	-4.28411	8.81304e-05	0.00433847
ILMN_1707585	57864	ENSG00000119457	SLC46A2	-5.2234	4.11354	-3.95977	0.000215458	0.00986809
ILMN_1709204	50856	ENSG00000111729	CLEC4A	-4.90195	9.25359	-4.16312	0.000123194	0.00586508
ILMN_1767470	59342	ENSG00000121064	SCPEP1	-4.87638	9.14708	-5.55006	2.52949e-06	0.000177715
ILMN_1767934	NA	NA	NA	-4.82289	4.75501	-4.48465	5.0426e-05	0.00260314
ILMN_2085862	51296	ENSG00000110446	SLC15A3	-4.80848	9.72285	-6.96343	5.1121e-08	4.77338e-06
ILMN_2399363	50856	ENSG00000111729	CLEC4A	-4.23206	11.0577	-4.73604	2.49449e-05	0.00137797
ILMN_1805992	57698	ENSG00000187164	SHTN1	3.70122	11.3448	4.01575	0.000184827	0.00850525
ILMN_1657810	132160	ENSG00000164088	PPM1M	4.44972	10.3569	5.99973	7.19494e-07	5.42356e-05
ILMN_2086095	3398	ENSG00000115738	ID2	4.58926	10.799	4.55632	4.12739e-05	0.00218014
ILMN_1911721	NA	ENSG00000261269	RP11-389C8.2	4.76644	10.5748	4.82769	1.92845e-05	0.00109516
ILMN_1752728	2517	ENSG00000179163	FUCA1	4.80944	9.05294	4.88052	1.66237e-05	0.00096238
ILMN_1749403	340348	ENSG00000158457	TSPAN33	4.81018	9.87664	5.21116	6.55774e-06	0.000425606
ILMN_1915076	84327	ENSG00000132846	ZBED3	4.81984	9.37662	5.33497	4.62899e-06	0.000308735
ILMN_2397954	10039	ENSG00000041880	PARP3	4.84263	8.99665	7.18685	2.80524e-08	2.70668e-06
ILMN_1782551	NA	NA	NA	5.03012	6.48298	4.04639	0.000169917	0.00793293
ILMN_1773470	6764	ENSG00000166444	ST5	5.04579	3.80476	4.24714	9.76433e-05	0.00474225
ILMN_1662070	3359	ENSG00000166736	HTR3A	5.08802	3.78998	4.01519	0.000185114	0.00850525
ILMN_1700428	NA	ENSG00000250264	XXbac-BPG246D15.9	5.11054	9.89319	4.60948	3.55684e-05	0.00191369
ILMN_1672417	57175	ENSG00000172725	CORO1B	5.14884	5.33592	5.21275	6.52846e-06	0.000425606
ILMN_1798971	7855	ENSG00000163251	FZD5	5.16397	4.88083	4.17894	0.000117927	0.0056515
ILMN_1763207	55509	ENSG00000123685	BATF3	5.19996	10.1836	6.11547	5.21586e-07	4.0805e-05
ILMN_1829989	NA	ENSG00000237036	ZEB1-AS1	5.21929	5.11385	4.25413	9.57698e-05	0.00468269
ILMN_1704369	51474	ENSG00000050405	LIMA1	5.31941	8.26843	4.29033	8.66212e-05	0.00429339
ILMN_1675024	79656	ENSG00000162373	BEND5	5.38199	6.29684	4.51724	4.60394e-05	0.00240552
ILMN_1810431	440712	ENSG00000263961	C1orf186	5.45267	6.4256	4.82269	1.95574e-05	0.00110568
ILMN_3235404	751071	ENSG00000214756	METTL12	5.50086	6.00359	4.56547	4.0231e-05	0.00213283
ILMN_3246538	NA	ENSG00000275131	CH17-472G23.4	5.52482	6.92129	4.61918	3.46158e-05	0.00186938
ILMN_1714364	5747	ENSG00000169398	PTK2	5.53774	10.1384	10.0682	2.12815e-11	4.05273e-09
ILMN_1724754	4356	ENSG00000161647	MPP3	5.57163	4.48343	4.43694	5.76063e-05	0.00294606
ILMN_1670124	150223	ENSG00000161179	YDJC	5.5918	5.01123	5.71245	1.60453e-06	0.00011788
ILMN_1806907	5074	ENSG00000177425	PAWR	5.61752	4.57768	4.98595	1.23586e-05	0.00075471
ILMN_1746137	7982	ENSG00000004866	ST7	5.63427	6.97905	4.42889	5.89145e-05	0.00299182
ILMN_1751630	126668	ENSG00000163239	TDRD10	5.63786	4.09707	4.98753	1.23037e-05	0.000754538
ILMN_1772786	55614	ENSG00000089177	KIF16B	5.65133	5.99056	4.38965	6.57208e-05	0.00332579
ILMN_1791569	5361	ENSG00000114554	PLXNA1	5.66938	5.63525	5.01652	1.13401e-05	0.000701392
ILMN_1770505	638	ENSG00000100290	BIK	5.67564	4.23456	4.89124	1.61306e-05	0.000945177
ILMN_2404512	5664	ENSG00000143801	PSEN2	5.68511	4.75462	4.53015	4.44069e-05	0.0023371
ILMN_1797735	81563	ENSG00000116667	C1orf21	5.7109	3.70275	4.20498	0.000109735	0.00527642
ILMN_1673899	79850	ENSG00000167695	FAM57A	5.7549	4.74898	6.43817	2.13858e-07	1.75862e-05
ILMN_1740864	79865	ENSG00000112195	TREML2	5.75576	6.06109	5.96737	7.87317e-07	5.90406e-05
ILMN_1703926	5732	ENSG00000125384	PTGER2	5.75845	6.85011	4.99469	1.20585e-05	0.000742649
ILMN_1794782	9619	ENSG00000160179	ABCG1	5.7931	5.29266	4.9318	1.43918e-05	0.000861976
ILMN_2074762	343413	ENSG00000181036	FCRL6	5.79872	4.9445	4.63921	3.2727e-05	0.00178067
ILMN_1796682	10039	ENSG00000041880	PARP3	5.81758	7.0323	5.45704	3.28449e-06	0.000223176
ILMN_1790352	80235	ENSG00000119227	PIGZ	5.83645	4.76226	4.83032	1.91429e-05	0.00109508
ILMN_1755383	55227	ENSG00000137269	LRRC1	5.84792	6.75355	5.66748	1.81989e-06	0.000130393
ILMN_1664922	2317	ENSG00000136068	FLNB	5.86867	8.73877	4.0226	0.00018139	0.00838741
ILMN_1773576	8895	ENSG00000085719	CPNE3	5.87058	11.3053	14.2847	3.67815e-15	2.04746e-12
ILMN_1731237	64084	ENSG00000158258	CLSTN2	5.90404	3.3222	8.1579	2.212e-09	2.71308e-07
ILMN_1745112	399665	ENSG00000167106	FAM102A	5.91043	4.06499	4.60321	3.61986e-05	0.00194038
ILMN_1693836	NA	NA	NA	5.95639	4.85174	5.28165	5.37802e-06	0.000357046
ILMN_1656132	NA	NA	NA	5.9585	3.71331	5.66865	1.81395e-06	0.000130393
ILMN_2401779	399665	ENSG00000167106	FAM102A	5.96178	5.71515	4.67363	2.97169e-05	0.00163533
ILMN_1701643	81544	ENSG00000158555	GDPD5	5.97165	5.29516	4.65496	3.13136e-05	0.0017102
ILMN_1667224	56833	ENSG00000158714	SLAMF8	5.97784	9.38429	7.20366	2.68203e-08	2.60517e-06
ILMN_1659327	283683	ENSG00000274253	RP11-566K19.6	6.02875	4.78323	5.18943	6.97113e-06	0.000450416
ILMN_1746138	NA	NA	NA	6.03321	3.99859	7.65172	8.19647e-09	8.72261e-07
ILMN_1782098	6608	ENSG00000128602	SMO	6.03605	3.94565	4.93574	1.42331e-05	0.000858316
ILMN_1758324	81796	ENSG00000137571	SLCO5A1	6.05826	4.16456	6.84845	6.97635e-08	6.15663e-06
ILMN_1823231	NA	ENSG00000167912	RP11-25K19.1	6.10119	7.27839	4.52695	4.48064e-05	0.00234958
ILMN_3247182	165186	ENSG00000189350	FAM179A	6.11235	3.69992	5.42455	3.59847e-06	0.000243368
ILMN_1740005	5345	ENSG00000167711	SERPINF2	6.16017	6.95445	4.4887	4.98594e-05	0.00258643
ILMN_1815500	3710	ENSG00000096433	ITPR3	6.16097	6.55854	4.90154	1.56699e-05	0.00092191
ILMN_1703946	136	ENSG00000170425	ADORA2B	6.18565	7.44629	4.95049	1.36549e-05	0.000826892
ILMN_1693431	144811	ENSG00000179630	LACC1	6.19261	4.99558	4.77487	2.23688e-05	0.00124517
ILMN_1793543	148523	ENSG00000159208	CIART	6.20594	3.59962	5.50943	2.83505e-06	0.000196324
ILMN_1692340	389114	ENSG00000182983	ZNF662	6.24963	3.6373	6.24243	3.66912e-07	2.91776e-05
ILMN_2234343	NA	NA	NA	6.2678	5.49379	4.84705	1.82635e-05	0.00104892
ILMN_1778136	84225	ENSG00000141497	ZMYND15	6.33956	5.80747	5.17545	7.25094e-06	0.000466412
ILMN_2384561	9414	ENSG00000119139	TJP2	6.3579	4.4553	4.21742	0.000106022	0.00511487
ILMN_1702775	4041	ENSG00000162337	LRP5	6.36016	4.27969	6.55032	1.57204e-07	1.31515e-05
ILMN_1665437	1571	ENSG00000130649	CYP2E1	6.36953	7.9557	4.48132	5.08968e-05	0.00261216
ILMN_1778536	151888	ENSG00000186265	BTLA	6.41932	7.35376	5.06994	9.75744e-06	0.00061134
ILMN_1825249	NA	NA	NA	6.42016	4.15449	4.05628	0.000165362	0.00774524
ILMN_3236551	57705	ENSG00000283652	WDFY4	6.56859	9.86386	15.2722	6.34068e-16	3.82369e-13
ILMN_1656910	117854	ENSG00000121236	TRIM6	6.58254	5.52203	6.0008	7.17359e-07	5.42356e-05
ILMN_2343278	8611	ENSG00000067113	PLPP1	6.68762	6.68993	9.60663	6.25501e-11	1.06504e-08
ILMN_1727045	25780	ENSG00000152689	RASGRP3	6.73312	7.44482	4.27994	8.91543e-05	0.004374
ILMN_1717207	64386	ENSG00000008516	MMP25	6.75549	7.1318	6.99021	4.75587e-08	4.46959e-06
ILMN_1748434	283683	ENSG00000274253	RP11-566K19.6	6.77611	4.65448	6.39173	2.4301e-07	1.97589e-05
ILMN_2313901	5066	ENSG00000145730	PAM	6.83219	8.39663	8.76192	4.83747e-10	6.79735e-08
ILMN_2202915	55711	ENSG00000064763	FAR2	6.86804	6.13759	6.13143	4.98981e-07	3.92487e-05
ILMN_1684158	84706	ENSG00000166123	GPT2	6.91295	8.66504	9.70855	4.91802e-11	8.68031e-09
ILMN_2133996	126669	ENSG00000169291	SHE	6.91416	4.42962	4.49886	4.84649e-05	0.00252314
ILMN_3200140	NA	ENSG00000261040	WFDC21P	6.96542	9.29249	8.36248	1.31488e-09	1.69914e-07
ILMN_1699925	9333	ENSG00000104055	TGM5	6.96762	4.32735	6.56996	1.4897e-07	1.26334e-05
ILMN_2303955	2281	ENSG00000119782	FKBP1B	6.96997	5.63039	6.8884	6.261e-08	5.62829e-06
ILMN_1670926	51363	ENSG00000182022	CHST15	7.00711	6.39884	5.093	9.14433e-06	0.00057793
ILMN_1713471	55068	ENSG00000120658	ENOX1	7.02797	3.87839	12.4652	1.20793e-13	3.64216e-11
ILMN_1664978	9414	ENSG00000119139	TJP2	7.06971	6.75986	6.92528	5.66682e-08	5.22394e-06
ILMN_1795811	51676	ENSG00000100628	ASB2	7.0755	4.53203	6.50604	1.77492e-07	1.46791e-05
ILMN_2384056	2852	ENSG00000164850	GPER1	7.07951	6.4973	6.93636	5.49963e-08	5.10231e-06
ILMN_2211780	291	ENSG00000151729	SLC25A4	7.09603	6.72222	7.93192	3.95387e-09	4.436e-07
ILMN_1713846	57460	ENSG00000111110	PPM1H	7.1186	7.00366	12.1442	2.3207e-13	6.7175e-11
ILMN_1795298	2852	ENSG00000164850	GPER1	7.17004	5.84346	5.78991	1.29192e-06	9.53974e-05
ILMN_3244286	26115	ENSG00000170921	TANC2	7.26146	5.54788	7.81027	5.41945e-09	5.98746e-07
ILMN_1691476	4638	ENSG00000065534	MYLK	7.32012	4.23247	8.79076	4.50423e-10	6.45443e-08
ILMN_1658706	10610	ENSG00000070731	ST6GALNAC2	7.43065	4.62751	6.03267	6.56489e-07	5.02718e-05
ILMN_1676946	10947	ENSG00000070718	AP3M2	7.4729	8.43376	5.47012	3.16604e-06	0.000216142
ILMN_1677376	55636	ENSG00000171316	CHD7	7.54996	5.58487	6.72512	9.75272e-08	8.40185e-06
ILMN_1745964	3656	ENSG00000134070	IRAK2	7.66662	7.70056	5.7042	1.64202e-06	0.000119422
ILMN_1799024	55697	ENSG00000103043	VAC14	7.67333	8.19908	8.20253	1.97381e-09	2.44162e-07
ILMN_1797975	2833	ENSG00000186810	CXCR3	7.68468	6.78128	11.7576	5.175e-13	1.37249e-10
ILMN_1686679	58499	ENSG00000148143	ZNF462	7.72231	4.34647	6.78165	8.36277e-08	7.24757e-06
ILMN_1730491	114793	ENSG00000157827	FMNL2	7.76043	5.19104	5.61863	2.0869e-06	0.000148787
ILMN_3229424	NA	ENSG00000216775	RP1-152L7.5	7.76308	5.26304	8.62032	6.87914e-10	9.48207e-08
ILMN_1705750	7052	ENSG00000198959	TGM2	7.86647	6.50605	8.30642	1.5155e-09	1.90729e-07
ILMN_2099528	151888	ENSG00000186265	BTLA	7.9343	8.53492	9.49614	8.13044e-11	1.33718e-08
ILMN_1675391	123041	ENSG00000140090	SLC24A4	7.99904	7.0589	11.0549	2.32653e-12	5.43095e-10
ILMN_1781761	22875	ENSG00000001561	ENPP4	8.00923	6.21763	7.5529	1.0624e-08	1.11422e-06
ILMN_1743933	57616	ENSG00000121297	TSHZ3	8.05079	4.60226	10.1957	1.58761e-11	3.10506e-09
ILMN_1692535	1803	ENSG00000197635	DPP4	8.05673	5.74299	9.06695	2.28619e-10	3.41114e-08
ILMN_1687825	10666	ENSG00000150637	CD226	8.12577	5.35628	7.95518	3.72331e-09	4.24311e-07
ILMN_2370738	123041	ENSG00000140090	SLC24A4	8.1362	4.94613	5.54449	2.56935e-06	0.000179644
ILMN_1749131	5169	ENSG00000154269	ENPP3	8.20677	4.37823	11.5325	8.32233e-13	2.04151e-10
ILMN_1746673	55964	ENSG00000100167	2003-09-01	8.23278	7.6855	13.8743	7.84947e-15	3.55017e-12
ILMN_1659953	55964	ENSG00000100167	2003-09-01	8.28671	6.90035	13.1814	2.93221e-14	1.11679e-11
ILMN_1788886	9760	ENSG00000198846	TOX	8.3189	4.79293	9.48085	8.43212e-11	1.37121e-08
ILMN_2388254	257144	ENSG00000174500	GCSAM	8.40107	4.76021	11.0761	2.22101e-12	5.26961e-10
ILMN_1658494	28984	ENSG00000102760	RGCC	8.48474	10.0977	11.671	6.20836e-13	1.60453e-10
ILMN_1674817	79762	ENSG00000162817	C1orf115	8.52159	4.42433	8.94021	3.11689e-10	4.55664e-08
ILMN_1731699	376267	ENSG00000139998	RAB15	8.52435	4.18247	9.0508	2.37802e-10	3.51195e-08
ILMN_1785191	28978	ENSG00000096092	TMEM14A	8.62013	7.90358	15.0069	1.00799e-15	5.83544e-13
ILMN_1799150	333926	ENSG00000155367	PPM1J	8.62387	5.48209	13.4538	1.73626e-14	7.17969e-12
ILMN_2386982	5590	ENSG00000067606	PRKCZ	8.83645	5.45437	10.4017	9.93179e-12	1.99643e-09
ILMN_1683415	817	ENSG00000145349	CAMK2D	8.87895	6.19107	9.08645	2.18014e-10	3.28679e-08
ILMN_1745108	161931	ENSG00000140955	ADAD2	8.91845	4.21282	4.82749	1.92957e-05	0.00109516
ILMN_1741422	2530	ENSG00000033170	FUT8	8.97313	5.6561	9.68907	5.1489e-11	8.97832e-09
ILMN_3305735	NA	ENSG00000216775	RP1-152L7.5	8.98991	5.83623	10.5938	6.44565e-12	1.352e-09
ILMN_1788538	83988	ENSG00000104490	NCALD	9.08417	8.26675	19.2373	1.21907e-18	2.9406e-15
ILMN_1691339	51267	ENSG00000150048	CLEC1A	9.11876	5.70331	8.09604	2.59149e-09	3.06655e-07
ILMN_1667626	112399	ENSG00000129521	EGLN3	9.24157	4.22454	13.7029	1.08245e-14	4.74738e-12
ILMN_1661137	153769	ENSG00000156463	SH3RF2	9.30767	5.19195	14.1351	4.8395e-15	2.25942e-12
ILMN_2135709	203111	ENSG00000177459	ERICH5	9.36332	4.13578	12.0689	2.70942e-13	7.54104e-11
ILMN_3239965	3620	ENSG00000131203	IDO1	9.37651	10.3371	4.30289	8.3654e-05	0.00417491
ILMN_2343097	83988	ENSG00000104490	NCALD	9.41578	8.22939	12.957	4.54279e-14	1.56542e-11
ILMN_1681301	9447	ENSG00000163568	AIM2	9.48444	7.35258	11.5407	8.17767e-13	2.04151e-10
ILMN_3235979	NA	NA	NA	9.64554	5.06634	17.2201	2.532e-17	2.37506e-14
ILMN_1770850	9240	ENSG00000176903	PNMA1	9.73327	5.79566	11.7539	5.21569e-13	1.37249e-10
ILMN_1656310	3620	ENSG00000131203	IDO1	9.80134	9.71318	4.86871	1.71851e-05	0.000990918
ILMN_1759787	7056	ENSG00000178726	THBD	10.1795	6.31852	9.4224	9.69433e-11	1.50867e-08
ILMN_1702231	NA	NA	NA	10.3145	9.85744	17.5321	1.55424e-17	1.73035e-14
ILMN_1812902	116159	ENSG00000166265	CYYR1	10.3689	4.65113	15.6485	3.3207e-16	2.2886e-13
ILMN_1690209	440712	ENSG00000263961	C1orf186	10.4577	5.23238	15.4759	4.46073e-16	2.93455e-13
ILMN_3181538	414152	ENSG00000214688	C10orf105	10.832	7.38712	10.869	3.49691e-12	7.78627e-10
ILMN_2196550	80183	ENSG00000102445	RUBCNL	10.8987	6.65461	12.9745	4.38897e-14	1.56542e-11
ILMN_1773567	3911	ENSG00000130702	LAMA5	10.9203	5.95339	14.2323	4.04827e-15	2.17002e-12
ILMN_1773388	NA	NA	NA	11.0414	6.87438	14.1535	4.67892e-15	2.25942e-12
ILMN_1667449	257144	ENSG00000174500	GCSAM	11.1246	5.5208	17.3087	2.20259e-17	2.27701e-14
ILMN_1751445	5539	ENSG00000108849	PPY	11.5228	5.25754	18.0689	6.82562e-18	8.98065e-15
ILMN_1673238	283420	ENSG00000197992	CLEC9A	11.8949	6.40278	17.0035	3.5684e-17	3.03797e-14
ILMN_2371079	3359	ENSG00000166736	HTR3A	11.9472	5.72385	16.4153	9.22718e-17	6.67725e-14
ILMN_1700888	5167	ENSG00000197594	ENPP1	12.1131	5.574	17.1971	2.62564e-17	2.37506e-14
ILMN_2049184	NA	NA	NA	12.1437	8.98549	13.4283	1.82301e-14	7.32899e-12
ILMN_1810420	8291	ENSG00000135636	DYSF	12.2785	5.42493	8.0624	2.82513e-09	3.29743e-07
ILMN_1663793	116449	ENSG00000109684	CLNK	12.4957	5.98468	23.4728	4.66302e-21	2.2496e-17
ILMN_2068274	NA	NA	NA	13.8242	7.30691	22.7526	1.12436e-20	4.06822e-17
ILMN_1739001	4070	ENSG00000184292	TACSTD2	14.2619	8.30369	18.3396	4.54202e-18	6.57367e-15
ILMN_1680132	23705	ENSG00000182985	CADM1	15.4739	6.51459	15.3832	5.23291e-16	3.29287e-13
ILMN_1769926	1627	ENSG00000113758	DBN1	15.6536	5.89483	25.0104	7.70662e-22	5.57689e-18
ILMN_1688480	595	ENSG00000110092	CCND1	16.6963	7.98934	20.7426	1.50571e-19	4.35842e-16
ILMN_1771688	338382	ENSG00000276600	RAB7B	17.4277	6.86222	28.1561	2.60415e-23	3.76899e-19

## Sheet: Supp Table 2
Pathway Name	Pathway-ID	Pathway uploaded gene count	Genes in InnateDB for this entity	Ratio	Pathway p-value	Pathway p-value (corrected)	Gene Symbols
Hematopoietic cell lineage	KEGG - 415	8	88	0.0909091	3.04e-05	0.00519033	CD1B; CD1C; CD1D; CD1E; CD2; CSF1R; IL1R2; ITGAM;
Immune System	REACTOME - 18444	33	1127	0.0292813	2.5e-05	0.00854343	AIM2; ASB2; BTLA; CAMK2D; CASP1; CD226; CD300LB; CTSB; FCER1A; FCGR2A; FCGR2B; FCN1; FLNB; HBEGF; IL1R2; IRAK2; IRAK3; IRF4; ITGAM; ITPR3; LILRB2; LILRB3; NCF2; OSBPL1A; PRKCA; PTAFR; PTK2; RASGRP3; TLR5; TLR7; TMEM173; TYROBP; ZBP1;
Osteoclast differentiation	KEGG - 10367	9	133	0.0676692	0.000100322	0.00857752	CSF1R; FCGR2A; FCGR2B; FCGR2C; LILRB2; LILRB3; NCF2; SIRPA; TYROBP;
Staphylococcus aureus infection	KEGG - 10357	6	53	0.113208	9.08e-05	0.0103474	FCGR2A; FCGR2B; FCGR2C; FPR3; ITGAM; PTAFR;
Class A/1 (Rhodopsin-like receptors)	REACTOME - 13250	13	307	0.0423453	0.000363011	0.0155187	ADORA2B; CCR1; CX3CR1; CXCR3; CYSLTR1; FPR3; GPBAR1; GPER; OXER1; P2RY13; PPY; PTAFR; PTGER2;
GPCR ligand binding	REACTOME - 19266	16	433	0.0369515	0.000353974	0.0172942	ADORA2B; CCR1; CX3CR1; CXCR3; CYSLTR1; EMR2; FPR3; FZD5; GPBAR1; GPER; OXER1; P2RY13; PPY; PTAFR; PTGER2; SMO;
Innate Immune System	REACTOME - 17476	19	563	0.0337478	0.000307496	0.0175273	AIM2; CASP1; CD300LB; CTSB; FCER1A; FCGR2A; FCN1; HBEGF; IRAK2; IRAK3; ITGAM; ITPR3; PRKCA; PTK2; TLR5; TLR7; TMEM173; TYROBP; ZBP1;
Eicosanoid metabolism	PID BIOCARTA - 3989	4	23	0.173913	0.00026595	0.0181909	ALOX5; ALOX5AP; CYSLTR1; PTGER2;
The AIM2 inflammasome	REACTOME - 13057	2	3	0.666667	0.000579875	0.0220352	AIM2; CASP1;
Signal regulatory protein (SIRP) family interactions	REACTOME - 13833	3	14	0.214286	0.000875829	0.0272303	PTK2; SIRPA; TYROBP;
Amoebiasis	KEGG - 10358	7	109	0.0642202	0.000827411	0.0282974	CD1D; IL1R2; ITGAM; LAMA5; PRKCA; PTK2; RAB7B;
Eicosanoid ligand-binding receptors	REACTOME - 13238	3	15	0.2	0.00108361	0.0308827	CYSLTR1; OXER1; PTGER2;

## Sheet: Supp Table 3
Pathway Name	Pathway p-value	Proportion (%)	Proportion gene list (%)	Gene symbol
Interferon alpha/beta signaling	8.98e-14	31	4.41	IFI6; IFIT1; IFIT2; IFITM1; IFITM2; IFITM3; IRF1; IRF7; IRF8; IRF9; ISG15; ISG20; MX1; MX2; OAS1; OAS2; OAS3; OASL;
Interferon gamma signaling	5.53e-09	22	3.43	CD44; GBP1; GBP4; ICAM1; IRF1; IRF7; IRF8; IRF9; OAS1; OAS2; OAS3; OASL; PML; SP100;
TNFalpha	1.28e-08	10	6.37	BAG4; BIRC3; CASP2; CASP7; FKBP5; MAP3K8; NFKBIA; NFKBIB; NFKBIE; NFKBIZ; NKIRAS1; NR2C2; PIK3R1; PML; POLR1C; POLR1D; PSMD12; TANK; TIFA; TNF; TNFAIP3; TNFRSF1B; TRAF1; TXN; UBE2I; USP11;
Tnfr2 signaling pathway	6.77e-06	50	1.47	LTA; NFKBIA; TANK; TNFAIP3; TNFRSF1B; TRAF1;
RIG-I/MDA5 mediated induction of IFN-alpha/beta pathways	4.86e-05	14	2.69	DHX58; HERC5; IFIH1; IRF1; IRF7; ISG15; NFKBIA; NFKBIB; PCBP2; TANK; TNFAIP3;
TNF receptor signaling pathway	5.01e-05	22	1.96	BAG4; BIRC3; MAP2K3; TNF; TNFAIP3; TNFRSF1B; TRAF1; TXN;
RIG-I-like receptor signaling pathway	0.000832	13	2.2	CXCL10; DHX58; IFIH1; IRF7; ISG15; NFKBIA; NFKBIB; TANK; TNF;
Tnfr1 signaling pathway	0.000905	29	1.22	BAG4; BIRC3; CASP2; LMNB1; TNF;
Canonical NF-kappaB pathway	0.027351	17	0.98	NFKBIA; RIPK2; TNF; TNFAIP3;
IL-1 signaling pathway	0.030128	13	1.22	IL1B; MAP2K3; NFKBIA; NFKBIB; NFKBIE;
Toll-like receptor signaling pathway	0.031169	8	1.96	CXCL10; IL1B; IRF7; MAP2K3; MAP3K8; NFKBIA; PIK3R1; TNF;

## Sheet: Supp Table 4
Gene Names for Kristen_DEG_stimulated cells (shared from c.wells@uq.edu.au Christine Wells)2015-06-22 06:17:02.918440	Aliases	Ensembl ID	Description	Chromosome	Chr Start	Chr End	Chr Strand
CD38	T10	ENSG00000004468	CD38 molecule	4	15779898	15851069	1	** yellow indicates genes that are commonly upregulated across DC subsets, stimuli, mouse and man from Manh et al EJI 2013
FAM214B	KIAA1539 P1.11659_5 RP11-182N22.6 bA182N22.6	ENSG00000005238	family with sequence similarity 214, member B	9	35104109	35115999	-1
CSDE1	D1S155E RP5-1000E10.3 UNR	ENSG00000009307	cold shock domain containing E1, RNA-binding	1	115259534	115301297	-1
STARD3NL	MENTHO	ENSG00000010270	STARD3 N-terminal like	7	38217824	38270272	1
IFFO1	HOM-TES-103 IFFO	ENSG00000010295	intermediate filament family orphan 1	12	6647541	6665239	-1
NISCH	I-1 IRAS	ENSG00000010322	nischarin	3	52489134	52527087	1
TTC19	2010204O13Rik	ENSG00000011295	tetratricopeptide repeat domain 19	17	15902694	15948336	1
SERPINB1	EI ELANH2 LEI M/NEI MNEI PI-2 PI2	ENSG00000021355	serpin peptidase inhibitor, clade B (ovalbumin), member 1	6	2832566	2842240	-1
BIRC3	AIP1 API2 CIAP2 HAIP1 HIAP1 MALT2 MIHC RNF49 c-IAP2	ENSG00000023445	baculoviral IAP repeat containing 3	11	102188215	102210134	1
CD44	CDW44 CSPG8 ECMR-III HCELL HUTCH-I IN LHR MC56 MDU2 MDU3 MIC4 Pgp1	ENSG00000026508	CD44 molecule (Indian blood group)	11	35160417	35253949	1
SLAMF7	19A CD319 CRACC CS1	ENSG00000026751	SLAM family member 7	1	160709037	160724611	1
TNFRSF1B	CD120b TBPII TNF-R-II TNF-R75 TNFBR TNFR1B TNFR2 TNFR80 p75 p75TNFR	ENSG00000028137	tumor necrosis factor receptor superfamily, member 1B	1	12227060	12269285	1
MAP2K3		ENSG00000034152	mitogen-activated protein kinase kinase 3	17	21187984	21218552	1
RNF19A	DORFIN RNF19	ENSG00000034677	ring finger protein 19A, E3 ubiquitin protein ligase	8	101269288	101348446	-1
PI4K2B		ENSG00000038210	phosphatidylinositol 4-kinase type 2 beta	4	25162263	25280714	1
PSMA4	HC9 HsT17706 PSC9	ENSG00000041357	proteasome (prosome, macropain) subunit, alpha type, 4	15	78832747	78841604	1
ATP6V1H	MSTP042 NBP1 SFD SFDalpha SFDbeta VMA13	ENSG00000047249	ATPase, H+ transporting, lysosomal 50/57kDa, V1 subunit H	8	54628117	54756118	-1
PTCD2		ENSG00000049883	pentatricopeptide repeat domain 2	5	71616194	71656052	1
NFE2L3	NRF3	ENSG00000050344	nuclear factor (erythroid-derived 2)-like 3	7	26191860	26226745	1
LETMD1	1110019O13Rik HCCR-1 HCCR-2 HCCR1 HCRR-2	ENSG00000050426	LETM1 domain containing 1	12	51441745	51454207	1
TRAF1	EBI6 MGC:10353	ENSG00000056558	TNF receptor-associated factor 1	9	123664671	123691451	-1
MXD1	BHLHC58 MAD MAD1	ENSG00000059728	MAX dimerization protein 1	2	70124820	70170077	1
GPBP1	GPBP SSH6 VASCULIN	ENSG00000062194	GC-rich promoter binding protein 1	5	56469775	56560505	1
VMP1	MIRN21 hsa-mir-21 miR-21 miRNA21	ENSG00000062716	vacuole membrane protein 1	17	57784553	57919616	1
FAR2	MLSTD1 SDR10E2	ENSG00000064763	fatty acyl CoA reductase 2	12	29302036	29493913	1
MTHFD2	NMDMC	ENSG00000065911	methylenetetrahydrofolate dehydrogenase (NADP+ dependent) 2, methenyltetrahydrofolate cyclohydrolase	2	74425689	74444692	1
FOXJ2	FHX	ENSG00000065970	forkhead box J2	12	8185299	8208099	1
SP100	lysp100b	ENSG00000067066	SP100 nuclear antigen	2	231280657	231408805	1
KLF6	BCD1 CBA1 COPEB CPBP GBF PAC1 ST12 ZF9	ENSG00000067082	Kruppel-like factor 6	10	3818188	3827473	-1
TFE3	RCCP2 RCCX1 TFEA bHLHe33	ENSG00000068323	transcription factor binding to IGHM enhancer 3	X	48886242	48901012	-1
MNT	MAD6 MXD6 ROX bHLHd3	ENSG00000070444	MAX binding protein	17	2287354	2304412	-1
AP3M2	AP47B CLA20 P47B	ENSG00000070718	adaptor-related protein complex 3, mu 2 subunit	8	42010464	42029191	1
ST6GAL1	SIAT1 ST6GalI ST6N	ENSG00000073849	ST6 beta-galactosamide alpha-2,6-sialyltranferase 1	3	186648274	186796341	1
CST7	CMAP	ENSG00000077984	cystatin F (leukocystatin)	20	24929866	24940564	1
LAMP3	CD208 DC LAMP DC-LAMP DCLAMP LAMP LAMP-3 TSC403	ENSG00000078081	lysosomal-associated membrane protein 3	3	182840001	182881627	-1
SP140	LYSP100 LYSP100-A LYSP100-B	ENSG00000079263	SP140 nuclear body protein	2	231090445	231223762	1
RAB21		ENSG00000080371	RAB21, member RAS oncogene family	12	72148654	72184699	1
STK17B	DRAK2	ENSG00000081320	serine/threonine kinase 17b	2	196998290	197041227	-1
GSK3B		ENSG00000082701	glycogen synthase kinase 3 beta	3	119540170	119813264	-1
ZNF671		ENSG00000083814	zinc finger protein 671	19	58231120	58238995	-1
SMAP2	RP1-228H13.3 SMAP1L	ENSG00000084070	small ArfGAP2	1	40810522	40888998	1
DNAJA1	DJ-2 DjA1 HDJ2 HSDJ HSJ2 HSPF4 NEDD7 hDJ-2	ENSG00000086061	DnaJ (Hsp40) homolog, subfamily A, member 1	9	33025209	33039905	1
PPP1R15A	GADD34	ENSG00000087074	protein phosphatase 1, regulatory subunit 15A	19	49375649	49379318	1
OAS1	IFI-4 OIAS OIASI	ENSG00000089127	2'-5'-oligoadenylate synthetase 1, 40/46kDa	12	113344582	113369990	1
RGS1	1R20 BL34 IER1 IR20	ENSG00000090104	regulator of G-protein signaling 1	1	192544857	192549161	1
ICAM1	BB2 CD54 P3.58	ENSG00000090339	intercellular adhesion molecule 1	19	10381511	10397291	1
HECTD1		ENSG00000092148	HECT domain containing E3 ubiquitin protein ligase 1	14	31569318	31677010	-1
HIVEP1	CIRIP CRYBP1 MBP-1 PRDII-BF1 Schnurri-1 ZAS1 ZNF40 ZNF40A	ENSG00000095951	human immunodeficiency virus type I enhancer binding protein 1	6	12008995	12165232	1
FKBP5	AIG6 FKBP51 FKBP54 P54 PPIase Ptg-10	ENSG00000096060	FK506 binding protein 5	6	35541362	35696360	-1
BAG6	BAG-6 BAT3 D6S52E G3	ENSG00000096155	BCL2-associated athanogene 6	HSCHR6_MHC_QBL	31597040	31610723	-1
GADD45B	GADD45BETA MYD118	ENSG00000099860	growth arrest and DNA-damage-inducible, beta	19	2476120	2478257	1
CYTH4	CYT4 DJ63G5.1 PSCD4	ENSG00000100055	cytohesin 4	22	37678068	37711382	1
MFNG		ENSG00000100060	MFNG O-fucosylpeptide 3-beta-N-acetylglucosaminyltransferase	22	37865101	37882439	-1
ERH	DROER	ENSG00000100632	enhancer of rudimentary homolog (Drosophila)	14	69846848	69865344	-1
NFKBIA	IKBA MAD-3 NFKBI	ENSG00000100906	nuclear factor of kappa light polypeptide gene enhancer in B-cells inhibitor, alpha	14	35870717	35873955	-1
USP11	UHX1	ENSG00000102226	ubiquitin specific peptidase 11	X	47092089	47107727	1
NFAT5	NF-AT5 NFATL1 NFATZ OREBP TONEBP	ENSG00000102908	nuclear factor of activated T-cells 5, tonicity-responsive	16	69598997	69738569	1
UBE2I	C358B7.1 P18 UBC9	ENSG00000103275	ubiquitin-conjugating enzyme E2I	16	1355548	1377019	1
TMEM87A		ENSG00000103978	transmembrane protein 87A	15	42502730	42565861	-1
ZFP106	SH3BP3 ZNF474	ENSG00000103994	zinc finger protein 106 homolog (mouse)	15	42705021	42783321	-1
GABPB1	BABPB2 E4TF1 E4TF1-47 E4TF1-53 E4TF1B GABPB GABPB2 NRF2B1 NRF2B2	ENSG00000104064	GA binding protein transcription factor, beta subunit 1	15	50569389	50647605	-1
RIPK2	CARD3 CARDIAK CCK GIG30 RICK RIP2	ENSG00000104312	receptor-interacting serine-threonine kinase 2	8	90769975	90803291	1
NBN	AT-V1 AT-V2 ATV NBS NBS1 P95	ENSG00000104320	nibrin	8	90945564	91015456	-1
NFKBIB	IKBB TRIP9	ENSG00000104825	nuclear factor of kappa light polypeptide gene enhancer in B-cells inhibitor, beta	19	39390340	39399533	1
NAMPT	1110035O14Rik PBEF PBEF1 VF VISFATIN	ENSG00000105835	nicotinamide phosphoribosyltransferase	7	105888731	105926772	-1
CASP2	CASP-2 ICH1 NEDD-2 NEDD2 PPP1R57	ENSG00000106144	caspase 2, apoptosis-related cysteine peptidase	7	142985308	143004789	1
EZH2	ENX-1 ENX1 EZH1 KMT6 KMT6A WVS2	ENSG00000106462	enhancer of zeste homolog 2 (Drosophila)	7	148504475	148581413	-1
TSPAN13	NET-6 NET6 TM4SF13	ENSG00000106537	tetraspanin 13	7	16793160	16824161	1
PRKAG2	AAKG AAKG2 CMH6 H91620p WPWS	ENSG00000106617	protein kinase, AMP-activated, gamma 2 non-catalytic subunit	7	151253210	151574210	-1
RASSF4	AD037	ENSG00000107551	Ras association (RalGDS/AF-6) domain family member 4	10	45454855	45490172	1
MAP3K8	COT EST ESTF MEKK8 TPL2 Tpl-2 c-COT	ENSG00000107968	mitogen-activated protein kinase kinase kinase 8	10	30722866	30750762	1
UTP6	C17orf40 HCA66	ENSG00000108651	UTP6, small subunit (SSU) processome component, homolog (yeast)	17	30187923	30228784	-1
DHX58	D11LGP2 D11lgp2e LGP2 RLR-3	ENSG00000108771	DEXH (Asp-Glu-X-His) box polypeptide 58	17	40253422	40264751	-1
WSB1	SWIP1 WSB-1	ENSG00000109046	WD repeat and SOCS box containing 1	17	25621102	25640657	1
IFT20		ENSG00000109083	intraflagellar transport 20 homolog (Chlamydomonas)	17	26655352	26662515	-1
TMEM97	MAC30	ENSG00000109084	transmembrane protein 97	17	26646121	26655707	1
OCIAD1	ASRIJ OCIA TPA018	ENSG00000109180	OCIA domain containing 1	4	48807229	48863834	1
PUS3	2610020J05Rik	ENSG00000110060	pseudouridylate synthase 3	11	125763381	125773116	-1
IL10RA	CD210 CD210a CDW210A HIL-10R IL-10R1 IL10R	ENSG00000110324	interleukin 10 receptor, alpha	11	117857063	117872196	1
NUP98	ADIR2 NUP196 NUP96	ENSG00000110713	nucleoporin 98kDa	11	3692313	3819022	-1
OAS3	p100	ENSG00000111331	2'-5'-oligoadenylate synthetase 3, 100kDa	12	113376157	113411054	1
OAS2		ENSG00000111335	2'-5'-oligoadenylate synthetase 2, 69/71kDa	12	113416200	113449528	1
SLC38A1	ATA1 NAT2 SAT1 SNAT1	ENSG00000111371	solute carrier family 38, member 1	12	46581584	46663800	-1
VDR	NR1I1	ENSG00000111424	vitamin D (1,25- dihydroxyvitamin D3) receptor	12	48235320	48336831	-1
GCNT2	CCAT GCNT2C GCNT5 IGNT II NACGT1 NAGCT1 ULG3 bA360O19.2 bA421M1.1	ENSG00000111846	glucosaminyl (N-acetyl) transferase 2, I-branching enzyme (I blood group)	6	10492456	10629601	1
NCOA7	ERAP140 ESNA1 Nbla00052 Nbla10993 dJ187J11.3	ENSG00000111912	nuclear receptor coactivator 7	6	126102307	126252266	1
FAM65B	C6orf32 DIFF40 DIFF48 PL48	ENSG00000111913	family with sequence similarity 65, member B	6	24797601	25042238	-1
SOD2		ENSG00000112096	superoxide dismutase 2, mitochondrial	6	160100096	160183561	-1
CD83	BL11 HB15	ENSG00000112149	CD83 molecule	6	14117872	14137149	1
LMNB1	ADLD LMN LMN2 LMNB	ENSG00000113368	lamin B1	5	126112315	126172712	1
LNPEP	CAP IRAP P-LAP PLAP	ENSG00000113441	leucyl/cystinyl aminopeptidase	5	96271098	96373219	1
ST8SIA4	PST PST1 SIAT8D ST8SIA-IV	ENSG00000113532	ST8 alpha-N-acetyl-neuraminide alpha-2,8-sialyltransferase 4	5	100145357	100238970	-1
RP11-884K10.5	HSPC297	ENSG00000113811	selenoprotein K	3	53918437	53926015	-1
TFG	HMSNP TF6 TRKT3	ENSG00000114354	TRK-fused gene	3	100428205	100467810	1
TUSC2	C3orf11 FUS1 PAP PDAP2	ENSG00000114383	tumor suppressor candidate 2	3	50357458	50365682	-1
IFIH1	Hlcd IDDM19 MDA-5 MDA5 RLR-2	ENSG00000115267	interferon induced with helicase C domain 1	2	163123589	163175213	-1
COQ10B		ENSG00000115520	coenzyme Q10 homolog B (S. cerevisiae)	2	198318147	198340032	1
MOB4		ENSG00000115540	MOB family member 4, phocein	2	198380295	198418423	1
ODC1	ODC	ENSG00000115758	ornithine decarboxylase 1	2	10580094	10588630	-1
PLEK	P47	ENSG00000115956	pleckstrin	2	68592305	68624585	1
TIA1	TIA-1	ENSG00000116001	TIA1 cytotoxic granule-associated RNA binding protein	2	70436576	70475792	-1
NFE2L2	NRF2	ENSG00000116044	nuclear factor (erythroid-derived 2)-like 2	2	178092323	178257425	-1
RPL22	EAP HBP15 HBP15/L22 L22	ENSG00000116251	ribosomal protein L22	1	6241329	6269449	-1
RNF19B	IBRDC3 NKLAM	ENSG00000116514	ring finger protein 19B	1	33402046	33430286	-1
MEF2D		ENSG00000116604	myocyte enhancer factor 2D	1	156433519	156470620	-1
GBP1		ENSG00000117228	guanylate binding protein 1, interferon-inducible	1	89518002	89531043	-1
TXNIP	EST01027 HHCPA78 THIF VDUP1	ENSG00000117289	thioredoxin interacting protein	1	145438469	145442635	1
TNFAIP3	A20 OTUD7C TNFA1P2	ENSG00000118503	tumor necrosis factor, alpha-induced protein 3	6	138188351	138204449	1
UBN1	VT VT4	ENSG00000118900	ubinuclein 1	16	4896666	4932361	1
KLF9	BTEB BTEB1	ENSG00000119138	Kruppel-like factor 9	9	72999503	73029540	-1
SENP5		ENSG00000119231	SUMO1/sentrin specific peptidase 5	3	196594727	196661585	1
FKBP15	FKBP133 KIAA0674 PPP1R76	ENSG00000119321	FK506 binding protein 15, 133kDa	9	115923286	115983641	-1
IFIT2	G10P2 GARG-39 IFI-54 IFI-54K IFI54 IFIT-2 ISG-54 K ISG-54K ISG54 P54 cig42	ENSG00000119922	interferon-induced protein with tetratricopeptide repeats 2	10	91061712	91069033	1
CXorf21		ENSG00000120280	chromosome X open reading frame 21	X	30576941	30595961	-1
MASTL	GREATWALL GW GWL MAST-L RP11-85G18.2 THC2 hGWL	ENSG00000120539	microtubule associated serine/threonine kinase-like	10	27443753	27475848	1
PAPD5	TRF4-2	ENSG00000121274	PAP associated domain containing 5	16	50186829	50269221	1
CCR2	CC-CKR-2 CCR-2 CCR2A CCR2B CD192 CKR2 CKR2A CKR2B CMKBR2 MCP-1-R	ENSG00000121807	chemokine (C-C motif) receptor 2	3	46395225	46402419	1
TNFSF10	APO2L Apo-2L CD253 TL2 TRAIL	ENSG00000121858	tumor necrosis factor (ligand) superfamily, member 10	3	172223298	172241297	-1
FYTTD1	UIF	ENSG00000122068	forty-two-three domain containing 1	3	197464050	197511317	1
NT5C3	P5'N-1 P5N-1 PN-I PSN1 UMPH UMPH1 cN-III p36	ENSG00000122643	5'-nucleotidase, cytosolic III	7	33053742	33102409	-1
SRGN	PPG PRG PRG1	ENSG00000122862	serglycin	10	70847862	70864567	1
CDK2	p33(CDK2)	ENSG00000123374	cyclin-dependent kinase 2	12	56360553	56366568	1
RAB9A	RAB9	ENSG00000123595	RAB9A, member RAS oncogene family	X	13707244	13728625	1
EXOSC9	PM/Scl-75 PMSCL1 RRP45 Rrp45p p5 p6	ENSG00000123737	exosome component 9	4	122722472	122738176	1
MXD4		ENSG00000123933	MAX dimerization protein 4	4	2249159	2264021	-1
HIST1H1D	H1.3 H1D H1F3 H1s-2	ENSG00000124575	histone cluster 1, H1d	6	26234440	26235216	-1
TBCC	CFC	ENSG00000124659	tubulin folding cofactor C	6	42712219	42714558	-1
CDKN1A	CAP20 CDKN1 CIP1 MDA-6 P21 SDI1 WAF1 p21CIP1	ENSG00000124762	cyclin-dependent kinase inhibitor 1A (p21, Cip1)	6	36644305	36655116	1
GPR18		ENSG00000125245	G protein-coupled receptor 18	13	99906968	99913998	-1
RAP2A	K-REV KREV RAP2 RbBP-30	ENSG00000125249	RAP2A, member of RAS oncogene family	13	98086476	98120244	1
IRF1	IRF-1 MAR	ENSG00000125347	interferon regulatory factor 1	5	131817301	131826490	-1
IL1B	IL-1 IL1-BETA IL1F2	ENSG00000125538	interleukin 1, beta	2	113587328	113594480	-1
RP11-51F16.8		ENSG00000125695		17	61780205	61829457	-1
TRIP10	CIP4 HSTP STOT STP	ENSG00000125733	thyroid hormone receptor interactor 10	19	6739707	6751526	1
IFI6	6-16 FAM14C G1P3 IFI-6-16 IFI616	ENSG00000126709	interferon, alpha-inducible protein 6	1	27992572	27998729	-1
RAB3IP	RABIN3	ENSG00000127328	RAB3A interacting protein (rabin3)	12	70132461	70216984	1
DYRK2		ENSG00000127334	dual-specificity tyrosine-(Y)-phosphorylation regulated kinase 2	12	68042118	68059186	1
ZFP36	G0S24 GOS24 NUP475 RNF162A TIS11 TTP zfp-36	ENSG00000128016	zinc finger protein 36, C3H type, homolog (mouse)	19	39897487	39900045	1
EMC4	PIG17 TMEM85	ENSG00000128463	ER membrane protein complex subunit 4	15	34517200	34522357	1
RHBDF2	RHBDL5 RHBDL6 TOC	ENSG00000129667	rhomboid 5 homolog 2 (Drosophila)	17	74466973	74497872	-1
SGOL1	NY-BR-85 SGO Sgo1	ENSG00000129810	shugoshin-like 1 (S. pombe)	3	20202085	20227784	-1
STARD8	ARHGAP38 DLC3 STARTGAP3	ENSG00000130052	StAR-related lipid transfer (START) domain containing 8	X	67867508	67945684	1
SAT1	DC21 KFSD KFSDX SAT SSAT SSAT-1	ENSG00000130066	spermidine/spermine N1-acetyltransferase 1	X	23801290	23804343	1
LDLR	FH FHC LDLCQ2	ENSG00000130164	low density lipoprotein receptor	19	11200038	11244492	1
SCO2	SCO1L	ENSG00000130489	SCO cytochrome oxidase deficient homolog 2 (yeast)	22	50961997	50964868	-1
RP4-697K14.7	PDIP-1 PRIC285	ENSG00000130589	Peroxisomal proliferator-activated receptor A-interacting complex 285 kDa protein	20	62189439	62205592	-1
LILRB2	CD85D ILT4 LILRA6 LIR-2 LIR2 MIR-10 MIR10	ENSG00000131042	leukocyte immunoglobulin-like receptor, subfamily B (with TM and ITIM domains), member 2	19	54777675	54785039	-1
GCH1	DYT14 DYT5 DYT5a GCH GTP-CH-1 GTPCH1 HPABH4B	ENSG00000131979	GTP cyclohydrolase 1	14	55308726	55369570	-1
EMILIN2	EMILIN-2 FOAP-10	ENSG00000132205	elastin microfibril interfacer 2	18	2847028	2915991	1
UBE2G1	E217K UBC7 UBE2G	ENSG00000132388	ubiquitin-conjugating enzyme E2G 1	17	4172554	4269923	-1
TBC1D14		ENSG00000132405	TBC1 domain family, member 14	4	6910969	7034845	1
RIN2	MACS RASSF4	ENSG00000132669	Ras and Rab interactor 2	20	19867165	19983101	1
MKRN1	RNF61	ENSG00000133606	makorin ring finger protein 1	7	140152840	140179369	-1
AP4B1	BETA-4 CPSQ5 SPG47	ENSG00000134262	adaptor-related protein complex 4, beta 1 subunit	1	114437370	114447823	-1
RSAD2	2510004L01Rik cig33 cig5 vig1	ENSG00000134321	radical S-adenosyl methionine domain containing 2	2	7005937	7038370	1
NAV1	POMFIL3 STEERIN1 UNC53H1	ENSG00000134369	neuron navigator 1	1	201592411	201796102	1
CCNH	CAK p34 p37	ENSG00000134480	cyclin H	5	86687311	86708836	-1
TMEM2		ENSG00000135048	transmembrane protein 2	9	74298282	74431606	-1
ISCA1	HBLD2 ISA1 RP11-507D14.2 hIscA	ENSG00000135070	iron-sulfur cluster assembly 1 homolog (S. cerevisiae)	9	88879461	88897676	-1
ADAM19	MADDAM MLTNB	ENSG00000135074	ADAM metallopeptidase domain 19	5	156822542	157002783	-1
HAVCR2	HAVcr-2 KIM-3 TIM3 TIMD-3 TIMD3 Tim-3	ENSG00000135077	hepatitis A virus cellular receptor 2	5	156512843	156569880	-1
OASL	OASLd TRIP-14 TRIP14 p59 OASL p59-OASL p59OASL	ENSG00000135114	2'-5'-oligoadenylate synthetase-like	12	121458121	121477045	-1
HILPDA	C7orf68 HIG-2 HIG2	ENSG00000135245	hypoxia inducible lipid droplet-associated	7	128095903	128098472	1
PKIB	PRKACN2	ENSG00000135549	protein kinase (cAMP-dependent, catalytic) inhibitor beta	6	122793062	123047518	1
STX11	FHL4 HLH4 HPLH4	ENSG00000135604	syntaxin 11	6	144471663	144509507	1
DRAM1	DRAM	ENSG00000136048	DNA-damage regulated autophagy modulator 1	12	102271129	102405908	1
TANK	I-TRAF TRAF2	ENSG00000136560	TRAF family member-associated NFKB activator	2	161993419	162092732	1
IL1RN	DIRA ICIL-1RA IL-1RN IL-1ra IL-1ra3 IL1F3 IL1RA IRAP MVCD4	ENSG00000136689	interleukin 1 receptor antagonist	2	113864791	113891593	1
TXN	TRDX TRX TRX1	ENSG00000136810	thioredoxin	9	113006091	113018920	-1
TOR1B	DQ1	ENSG00000136816	torsin family 1, member B (torsin B)	9	132565432	132573560	1
SLC31A2	COPT2 CTR2 hCTR2	ENSG00000136867	solute carrier family 31 (copper transporters), member 2	9	115913222	115926417	1
MYC	MRTL bHLHe39 c-Myc	ENSG00000136997	v-myc myelocytomatosis viral oncogene homolog (avian)	8	128747680	128753674	1
ZNF193	PRD51 ZSCAN9	ENSG00000137185	zinc finger protein 193	6	28192664	28201260	1
DDX60		ENSG00000137628	DEAD (Asp-Glu-Ala-Asp) box polypeptide 60	4	169137444	169239958	-1
GTF2B	TF2B TFIIB	ENSG00000137947	general transcription factor IIB	1	89318615	89357627	-1
IFI44	MTAP44 p44	ENSG00000137965	interferon-induced protein 44	1	79115481	79129763	1
STAMBPL1	ALMalpha AMSH-FP AMSH-LP bA399O19.2	ENSG00000138134	STAM binding protein-like 1	10	90639491	90734910	1
DUSP5	DUSP HVH3	ENSG00000138166	dual specificity phosphatase 5	10	112257596	112271302	1
SSB	LARP3 La	ENSG00000138385	Sjogren syndrome antigen B (autoantigen La)	2	170648443	170668574	1
SPPL2A	IMP3 PSL2	ENSG00000138600	signal peptide peptidase like 2A	15	50999506	51058005	-1
HERC6		ENSG00000138642	HECT and RLD domain containing E3 ubiquitin protein ligase family member 6	4	89299891	89364263	1
HERC5	CEB1 CEBP1	ENSG00000138646	HECT and RLD domain containing E3 ubiquitin protein ligase 5	4	89378268	89427314	1
FAM60A	C12orf14 TERA	ENSG00000139146	family with sequence similarity 60, member A	12	31433518	31479992	-1
ETNK1	EKI EKI 1 EKI1 Nbla10396	ENSG00000139163	ethanolamine kinase 1	12	22778009	22838646	1
SLC15A4	PHT1 PTR4	ENSG00000139370	solute carrier family 15, member 4	12	129277739	129308528	-1
SLC46A3	FKSG16	ENSG00000139508	solute carrier family 46, member 3	13	29274201	29293107	-1
WARS	GAMMA-2 IFI53 IFP53	ENSG00000140105	tryptophanyl-tRNA synthetase	14	100800125	100843142	-1
PML	MYL PP8675 RNF71 TRIM19	ENSG00000140464	promyelocytic leukemia	15	74287014	74340153	1
IRF8	H-ICSBP ICSBP ICSBP1 IRF-8	ENSG00000140968	interferon regulatory factor 8	16	85932409	85956197	1
MED9	MED25	ENSG00000141026	mediator complex subunit 9	17	17380300	17396540	1
NPEPPS	AAP-S MP100 PSA	ENSG00000141279	aminopeptidase puromycin sensitive	17	45600306	45700642	1
CSNK1D	CKIdelta HCKID	ENSG00000141551	casein kinase 1, delta	17	80196899	80231607	-1
IFITM3	1-8U DSPA2b IP15	ENSG00000142089	interferon induced transmembrane protein 3	11	319669	321340	-1
MOB3C	MOB1E MOBKL2C	ENSG00000142961	MOB kinase activator 3C	1	47073387	47082563	-1
USP21	USP16 USP23	ENSG00000143258	ubiquitin specific peptidase 21	1	161129240	161135513	1
TP53BP2	53BP2 ASPP2 BBP P53BP2 PPP1R13A	ENSG00000143514	tumor protein p53 binding protein, 2	1	223967601	224033674	-1
ZNF514		ENSG00000144026	zinc finger protein 514	2	95813075	95831158	-1
CSRNP1	AXUD1 CSRNP-1 FAM130B TAIP-3 URAX1	ENSG00000144655	cysteine-serine-rich nuclear protein 1	3	39183346	39196053	-1
NFKBIZ	IKBZ INAP MAIL	ENSG00000144802	nuclear factor of kappa light polypeptide gene enhancer in B-cells inhibitor, zeta	3	101546835	101579866	1
KIAA0226	RUBICON	ENSG00000145016	KIAA0226	3	197398264	197476598	-1
TIFA	T2BP T6BP TIFAA	ENSG00000145365	TRAF-interacting protein with forkhead-associated domain	4	113196783	113207059	-1
PIK3R1	GRB1 p85 p85-ALPHA	ENSG00000145675	phosphoinositide-3-kinase, regulatory subunit 1 (alpha)	5	67511548	67597649	1
NFKBIE	IKBE	ENSG00000146232	nuclear factor of kappa light polypeptide gene enhancer in B-cells inhibitor, epsilon	6	44225919	44233500	-1
SLC12A9	CCC6 CIP1 WO3.3 hCCC6	ENSG00000146828	solute carrier family 12 (potassium/chloride transporters), member 9	7	100424442	100464631	1
ADHFE1	ADH8 HOT	ENSG00000147576	alcohol dehydrogenase, iron containing, 1	8	67342420	67383836	1
MED22	MED24 SURF5 surf-5	ENSG00000148297	mediator complex subunit 22	9	136205160	136214986	-1
ENDOD1		ENSG00000149218	endonuclease domain containing 1	11	94822974	94865809	1
MPZL2	EVA EVA1	ENSG00000149573	myelin protein zero-like 2	11	118124118	118135251	-1
COMMD7	C20orf92 dJ1085F17.3	ENSG00000149600	COMM domain containing 7	20	31290493	31331814	-1
RGS18	RGS13	ENSG00000150681	regulator of G-protein signaling 18	1	192127587	192154945	1
PTPRO	GLEPP1 NPHS6 PTP-OC PTP-U2 PTPROT PTPU2 R-PTP-O	ENSG00000151490	protein tyrosine phosphatase, receptor type, O	12	15475331	15750333	1
ACSL1	ACS1 FACL1 FACL2 LACS LACS1 LACS2	ENSG00000151726	acyl-CoA synthetase long-chain family member 1	4	185676749	185747972	-1
RNF219	C13orf7	ENSG00000152193	ring finger protein 219	13	79188426	79233314	-1
SAR1B	ANDD CMRD GTBPB SARA2	ENSG00000152700	SAR1 homolog B (S. cerevisiae)	5	133936834	133984961	-1
IFIT5	P58 RI58	ENSG00000152778	interferon-induced protein with tetratricopeptide repeats 5	10	91174343	91180758	1
HNRPDL	HNRNP JKTBP JKTBP2 laAUF1	ENSG00000152795	heterogeneous nuclear ribonucleoprotein D-like	4	83343717	83351294	-1
MCOLN2	TRP-ML2 TRPML2	ENSG00000153898	mucolipin 2	1	85391268	85462796	-1
BTG3	ANA TOB5 TOB55 TOFA	ENSG00000154640	BTG family, member 3	21	18965971	18985265	-1
XPC	RAD4 XP3 XPCC	ENSG00000154767	xeroderma pigmentosum, complementation group C	3	14186647	14220283	-1
MARCKS	80K-L MACS PKCSL PRKCSL	ENSG00000155130	myristoylated alanine-rich protein kinase C substrate	6	114178541	114184648	1
BATF	B-ATF BATF1 SFA-2 SFA2	ENSG00000156127	basic leucine zipper transcription factor, ATF-like	14	75988768	76013358	1
RAB11FIP1	NOEL1A RCP rab11-FIP1	ENSG00000156675	RAB11 family interacting protein 1 (class I)	8	37716136	37756985	-1
BAG4	BAG-4 SODD	ENSG00000156735	BCL2-associated athanogene 4	8	38034051	38070819	1
ZNF689	TIPUH1	ENSG00000156853	zinc finger protein 689	16	30613879	30635333	-1
MX1	IFI-78K IFI78 MX MxA	ENSG00000157601	myxovirus (influenza virus) resistance 1, interferon-inducible protein p78 (mouse)	21	42792231	42831141	1
DUSP2	PAC-1 PAC1	ENSG00000158050	dual specificity phosphatase 2	2	96808905	96811179	-1
BTG2	PC3 TIS21	ENSG00000159388	BTG family, member 2	1	203274619	203278730	1
MED8	ARC32	ENSG00000159479	mediator complex subunit 8	1	43849588	43855479	-1
ZNF362	RN lin-29	ENSG00000160094	zinc finger protein 362	1	33722146	33766320	1
ICOSLG	B7-H2 B7H2 B7RP-1 B7RP1 CD275 GL50 ICOS-L ICOSL LICOS	ENSG00000160223	inducible T-cell co-stimulator ligand	21	45642874	45660849	-1
LRWD1		ENSG00000161036	leucine-rich repeats and WD repeat domain containing 1	7	102105376	102113615	1
ACOX1	ACOX PALMCOX SCOX	ENSG00000161533	acyl-CoA oxidase 1, palmitoyl	17	73937588	73975515	-1
CCL5	D17S136E RANTES SCYA5 SISd TCP228	ENSG00000161570	chemokine (C-C motif) ligand 5	17	34198495	34207797	-1
BEND5	C1orf165	ENSG00000162373	BEN domain containing 5	1	49193195	49242641	-1
GBP4	Mpa2	ENSG00000162654	guanylate binding protein 4	1	89646831	89664615	-1
ATF3		ENSG00000162772	activating transcription factor 3	1	212738676	212794119	1
CCNYL1		ENSG00000163249	cyclin Y-like 1	2	208576264	208626563	1
CGGBP1	CGGBP p20-CGGBP	ENSG00000163320	CGG triplet repeat binding protein 1	3	88101094	88199035	-1
POGLUT1	C3orf9 CLP46 KDELCL1 KTELC1 MDSRP Rumi hCLP46	ENSG00000163389	protein O-glucosyltransferase 1	3	119187785	119213555	1
ALB	PRO0883 PRO0903 PRO1341	ENSG00000163631	albumin	4	74262831	74287129	1
TIPARP	ARTD14 PARP7 pART14	ENSG00000163659	TCDD-inducible poly(ADP-ribose) polymerase	3	156391024	156424559	1
CCNL1	ANIA6A PRO1073 ania-6a	ENSG00000163660	cyclin L1	3	156864297	156878549	-1
HESX1	ANF CPHD5 RPX	ENSG00000163666	HESX homeobox 1	3	57231944	57260549	-1
ZNF148	BERF-1 BFCOL1 HT-BETA ZBP-89 ZFP148 pHZ-52	ENSG00000163848	zinc finger protein 148	3	124944405	125094198	-1
ZC3H12A	MCPIP MCPIP1 RP3-423B22.1 dJ423B22.1	ENSG00000163874	zinc finger CCCH-type containing 12A	1	37940153	37949978	1
DNAJB14	EGNR9427 PRO34683	ENSG00000164031	DnaJ (Hsp40) homolog, subfamily B, member 14	4	100817405	100867883	-1
ZNF589	SZF1	ENSG00000164048	zinc finger protein 589	3	48282590	48340743	1
GUCY1A3	GC-SA3 GUC1A3 GUCA3 GUCSA3 GUCY1A1	ENSG00000164116	guanylate cyclase 1, soluble, alpha 3	4	156587863	156653501	1
NIPBL	CDLS CDLS1 IDN3 IDN3-B Scc2	ENSG00000164190	Nipped-B homolog (Drosophila)	5	36876861	37066515	1
PHAX	RNUXA	ENSG00000164902	phosphorylated adaptor for RNA export	5	125935960	125962944	1
FOXK1	FOXK1L	ENSG00000164916	forkhead box K1	7	4683388	4811074	1
NFIL3	E4BP4 IL3BP1 NF-IL3A NFIL3A	ENSG00000165030	nuclear factor, interleukin 3 regulated	9	94171327	94186144	-1
LRR1	4-1BBLRR LRR-1 PPIL5	ENSG00000165501	leucine rich repeat protein 1	14	50065415	50081390	1
RPL36AL	RPL36A	ENSG00000165502	ribosomal protein L36a-like	14	50085237	50087403	-1
ZMYND19	MIZIP RP11-48C7.4	ENSG00000165724	zinc finger, MYND-type containing 19	9	140476531	140484942	-1
CASP7	CASP-7 CMH-1 ICE-LAP3 LICE2 MCH3	ENSG00000165806	caspase 7, apoptosis-related cysteine peptidase	10	115438942	115490662	1
IFI27	FAM14D ISG12 ISG12A P27	ENSG00000165949	interferon, alpha-inducible protein 27	14	94571182	94583033	1
ARL5B	ARL8	ENSG00000165997	ADP-ribosylation factor-like 5B	10	18948334	18970568	1
RPUSD2	C15orf19 C18B11	ENSG00000166133	RNA pseudouridylate synthase domain containing 2	15	40861499	40866659	1
CKB	B-CK CKBB	ENSG00000166165	creatine kinase, brain	14	103985996	103989448	-1
NOLC1	NOPP130 NOPP140 NS5ATP13 P130	ENSG00000166197	nucleolar and coiled-body phosphoprotein 1	10	103911933	103923627	1
ARIH1	ARI HARI HHARI UBCH7BP	ENSG00000166233	ariadne homolog, ubiquitin-conjugating enzyme E2 binding protein, 1 (Drosophila)	15	72766667	72879692	1
KIAA0355		ENSG00000166398	KIAA0355	19	34745457	34846491	1
RPL27A	L27A	ENSG00000166441	ribosomal protein L27a	11	8703958	8736306	1
TMEM194A	TMEM194	ENSG00000166881	transmembrane protein 194A	12	57449426	57481846	-1
PATL1	Pat1b hPat1b	ENSG00000166889	protein associated with topoisomerase II homolog 1 (yeast)	11	59404189	59436453	-1
C15orf48	FOAP-11 NMES1	ENSG00000166920	chromosome 15 open reading frame 48	15	45722727	45740959	1
ZNF526		ENSG00000167625	zinc finger protein 526	19	42724492	42732353	1
SRRM2	300-KD CWF21 Cwc21 SRL300 SRm300	ENSG00000167978	serine/arginine repetitive matrix 2	16	2802330	2822539	1
THAP11	CTG-B43a CTG-B45d RONIN	ENSG00000168286	THAP domain containing 11	16	67876213	67878097	1
FNTA	FPTA PGGT1A PTAR2	ENSG00000168522	farnesyltransferase, CAAX box, alpha	8	42889337	42940931	1
ATF5	ATFX HMFN0395	ENSG00000169136	activating transcription factor 5	19	50431974	50437192	1
CXCL10	C7 IFI10 INP10 IP-10 SCYB10 crg-2 gIP-10 mob-1	ENSG00000169245	chemokine (C-X-C motif) ligand 10	4	76942273	76944650	-1
GPR183	EBI2	ENSG00000169508	G protein-coupled receptor 183	13	99946784	99959659	-1
KLF13	BTEB3 FKLF2 NSLP1 RFLAT-1 RFLAT1	ENSG00000169926	Kruppel-like factor 13	15	31619058	31727868	1
PFKFB3	IPFK2 PFK2	ENSG00000170525	6-phosphofructo-2-kinase/fructose-2,6-biphosphatase 3	10	6186881	6277495	1
TRIM8	GERP RNF27	ENSG00000171206	tripartite motif containing 8	10	104404252	104418164	1
ZNF581		ENSG00000171425	zinc finger protein 581	19	56146825	56156988	1
POLR1C	RPA39 RPA40 RPA5 RPAC1 TCS3	ENSG00000171453	polymerase (RNA) I polypeptide C, 30kDa	6	43477440	43497323	1
ZNF562		ENSG00000171466	zinc finger protein 562	19	9759330	9785776	-1
PTGER4	EP4 EP4R	ENSG00000171522	prostaglandin E receptor 4 (subtype EP4)	5	40679600	40693837	1
ZNF217	ZABC1	ENSG00000171940	zinc finger protein 217	20	52183604	52226446	-1
ISG20	CD25 HEM45	ENSG00000172183	interferon stimulated exonuclease gene 20kDa	15	89179384	89199714	1
STARD5		ENSG00000172345	StAR-related lipid transfer (START) domain containing 5	15	81601394	81616524	-1
LTA	LT TNFB TNFSF1	ENSG00000173503	lymphotoxin alpha (TNF superfamily, member 1)	HSCHR6_MHC_QBL	31530070	31532342	1
NABP1	OBFC2A SOSS-B2 SSB2	ENSG00000173559	nucleic acid binding protein 1	2	192542794	192553251	1
CHD2		ENSG00000173575	chromodomain helicase DNA binding protein 2	15	93425937	93571237	1
TOMM20	MAS20 MOM19 TOM20	ENSG00000173726	translocase of outer mitochondrial membrane 20 homolog (yeast)	1	235272651	235292251	-1
CYB561D1		ENSG00000174151	cytochrome b-561 domain containing 1	1	110036674	110045554	1
CTDSP2	OS4 PSR2 SCP2	ENSG00000175215	CTD (carboxy-terminal domain, RNA polymerase II, polypeptide A) small phosphatase 2	12	58213710	58240522	-1
WDR73		ENSG00000177082	WD repeat domain 73	15	85185999	85197574	-1
PUS1	MLASA1	ENSG00000177192	pseudouridylate synthase 1	12	132413745	132428406	1
NR2C2	TAK1 TR2R1 TR4 hTAK1	ENSG00000177463	nuclear receptor subfamily 2, group C, member 2	3	14989091	15095107	1
CENPBD1		ENSG00000177946	CENPB DNA-binding domains containing 1	16	90036206	90038942	-1
IMP3	BRMS2 C15orf12 MRPS4	ENSG00000177971	IMP3, U3 small nucleolar ribonucleoprotein, homolog (yeast)	15	75931426	75941047	-1
RP1-232L22__B.1		ENSG00000178146		X	101033855	101035513	-1
PARP10	ARTD10	ENSG00000178685	poly (ADP-ribose) polymerase family, member 10	8	145051321	145086940	-1
FBXO34	Fbx34	ENSG00000178974	F-box protein 34	14	55738021	55828636	1
MRFAP1L1		ENSG00000178988	Morf4 family associated protein 1-like 1	4	6709428	6711607	-1
RRS1		ENSG00000179041	RRS1 ribosome biogenesis regulator homolog (S. cerevisiae)	8	67341263	67342966	1
RCC2	TD-60	ENSG00000179051	regulator of chromosome condensation 2	1	17733256	17766220	-1
SERTAD2	Sei-2 TRIP-Br2	ENSG00000179833	SERTA domain containing 2	2	64858755	64977449	-1
CAPS2		ENSG00000180881	calcyphosine 2	12	75669759	75784708	-1
FRAT2		ENSG00000181274	frequently rearranged in advanced T-cell lymphomas 2	10	99092255	99094458	-1
SIAH2	hSiah2	ENSG00000181788	siah E3 ubiquitin protein ligase 2	3	150458914	150481264	-1
PRAGMIN	PRAGMIN	ENSG00000182319	Tyrosine-protein kinase SgK223	8	8175258	8244008	-1
MX2	MXB	ENSG00000183486	myxovirus (influenza virus) resistance 2 (mouse)	21	42733870	42781317	1
RBM12B	MGC:33837	ENSG00000183808	RNA binding motif protein 12B	8	94741584	94753245	-1
C3orf26	C3orf26	ENSG00000184220	chromosome 3 open reading frame 26	3	99536678	99897447	1
PDE4B	DPDE4 PDE4B5 PDEIVB	ENSG00000184588	phosphodiesterase 4B, cAMP-specific	1	66258197	66840259	1
ZBTB40	ZNF923	ENSG00000184677	zinc finger and BTB domain containing 40	1	22778344	22857650	1
PIGW	Gwt1	ENSG00000184886	phosphatidylinositol glycan anchor biosynthesis, class W	17	34890847	34895159	1
IFITM2	1-8D DSPA2c	ENSG00000185201	interferon induced transmembrane protein 2	11	307631	315272	1
IRF7	IRF-7H IRF7A	ENSG00000185507	interferon regulatory factor 7	11	612553	615999	-1
IFIT1	C56 G10P1 IFI-56 IFI-56K IFI56 IFIT-1 IFNAI1 ISG56 P56 RNM561	ENSG00000185745	interferon-induced protein with tetratricopeptide repeats 1	10	91152303	91163745	1
EVI2B	CD361 D17S376 EVDB	ENSG00000185862	ecotropic viral integration site 2B	17	29630784	29641130	-1
IFITM1	9-27 CD225 DSPA2a IFI17 LEU13	ENSG00000185885	interferon induced transmembrane protein 1	11	313506	315272	1
POLR1D	AC19 POLR1C RPA16 RPA9 RPAC2 RPC16 RPO1-3 TCS2	ENSG00000186184	polymerase (RNA) I polypeptide D, 16kDa	13	28194903	28241548	1
LILRB4	CD85K HM18 ILT3 LILRB5 LIR-5 LIR5	ENSG00000186818	leukocyte immunoglobulin-like receptor, subfamily B (with TM and ITIM domains), member 4	19	55155340	55181810	1
LILRA5	CD85 CD85F ILT-11 ILT11 LILRB7 LIR-9 LIR9	ENSG00000187116	leukocyte immunoglobulin-like receptor, subfamily A (with TM domain), member 5	19	54818353	54824409	-1
ISG15	G1P2 IFI15 IP17 UCRP hUCRP	ENSG00000187608	ISG15 ubiquitin-like modifier	1	948803	949920	1
TMEM203	HBEBP1	ENSG00000187713	transmembrane protein 203	9	140098534	140100090	-1
DCUN1D3	44M2.4	ENSG00000188215	DCN1, defective in cullin neddylation 1, domain containing 3 (S. cerevisiae)	16	20869396	20911706	-1
CLN3	BTS JNCL	ENSG00000188603	ceroid-lipofuscinosis, neuronal 3	16	28477983	28506896	-1
SLC35E2B	SLC35E2	ENSG00000189339	solute carrier family 35, member E2B	1	1592939	1624167	-1
GSPT2	ERF3B GST2	ENSG00000189369	G1 to S phase transition 2	X	51486481	51489324	1
CD55	CR CROM DAF TC	ENSG00000196352	CD55 molecule, decay accelerating factor for complement (Cromer blood group)	1	207494853	207534311	1
FUT4	CD15 ELFT FCT3A FUC-TIV FUTIV LeX SSEA-1	ENSG00000196371	fucosyltransferase 4 (alpha (1,3) fucosyltransferase, myeloid-specific)	11	94277017	94283063	1
TSC22D2	TILZ4a TILZ4b TILZ4c	ENSG00000196428	TSC22 domain family, member 2	3	150126122	150177903	1
ZNF33B	KOX2 KOX31 ZNF11B	ENSG00000196693	zinc finger protein 33B	10	43069633	43134016	-1
PCBP2	HNRPE2 hnRNP-E2	ENSG00000197111	poly(rC) binding protein 2	12	53835525	53874946	1
PSMD12	Rpn5 p55	ENSG00000197170	proteasome (prosome, macropain) 26S subunit, non-ATPase, 12	17	65334032	65362743	-1
DDI2	RS1	ENSG00000197312	DNA-damage inducible 1 homolog 2 (S. cerevisiae)	1	15943995	15995539	1
PELI1		ENSG00000197329	pellino E3 ubiquitin protein ligase 1	2	64319786	64371588	-1
FAM49A		ENSG00000197872	family with sequence similarity 49, member A	2	16730727	16847599	-1
NKIRAS1	KBRAS1 kappaB-Ras1	ENSG00000197885	NFKB inhibitor interacting Ras-like 1	3	23933151	23988082	-1
SNHG12	ACA44	ENSG00000197989	small nucleolar RNA host gene 12 (non-protein coding)	1	28905050	28909495	-1
RP11-98J23.2		ENSG00000198237		5	69171098	69274436	1
FLVCR1-AS1	LQK1 NCRNA00292	ENSG00000198468	FLVCR1 antisense RNA 1	1	213025450	213031430	-1
NUDT16		ENSG00000198585	nudix (nucleoside diphosphate linked moiety X)-type motif 16	3	131100515	131107674	1
BAZ1A	ACF1 WALp1 WCRF180 hACF1	ENSG00000198604	bromodomain adjacent to zinc finger domain, 1A	14	35221937	35344853	-1
MSRB1	SELR SELX SEPX1 SepR	ENSG00000198736	methionine sulfoxide reductase B1	16	1988211	1993327	-1
GK	GK1 GKD	ENSG00000198814	glycerol kinase	X	30671476	30748725	1
RPA4	HSU24186	ENSG00000204086	replication protein A4, 30kDa	X	96138907	96140446	1
AGAP6	CTGLF3 bA324H6.1	ENSG00000204149	ArfGAP with GTPase domain, ankyrin repeat and PH domain 6	10	51748078	51770259	1
CARD16	COP COP1 PSEUDO-ICE	ENSG00000204397	caspase recruitment domain family, member 16	11	104912053	104972158	-1
BAG6	BAG-6 BAT3 D6S52E G3	ENSG00000204463	BCL2-associated athanogene 6	6	31606805	31620482	-1
TNF	DIF TNF-alpha TNFA TNFSF2	ENSG00000204490	tumor necrosis factor	HSCHR6_MHC_COX	31530756	31533525	1
SAMD9	C7orf5 DRIF1 NFTC OEF1 OEF2	ENSG00000205413	sterile alpha motif domain containing 9	7	92728829	92747336	-1
TNF	DIF TNF-alpha TNFA TNFSF2	ENSG00000206439	tumor necrosis factor	HSCHR6_MHC_QBL	31533585	31536356	1
SNORA61	ACA61	ENSG00000207311	small nucleolar RNA, H/ACA box 61	1	28906276	28906405	-1
AC092661.2		ENSG00000213492		4	118495667	118497329	-1
LAP3P2		ENSG00000213500	leucine aminopeptidase 3 pseudogene 2	6	36641594	36643047	1
ZBTB9	ZNF919	ENSG00000213588	zinc finger and BTB domain containing 9	6	33422356	33425325	1
IRF9	IRF-9 ISGF3 ISGF3G p48	ENSG00000213928	interferon regulatory factor 9	14	24630262	24635774	1
CYCSP55		ENSG00000214810	cytochrome c, somatic pseudogene 55	6	34187216	34187843	1
ISCA1P1		ENSG00000217416	iron-sulfur cluster assembly 1 homolog (S. cerevisiae) pseudogene 1	5	62072704	62073090	-1
RP11-475C16.1		ENSG00000218426		6	153603422	153603868	-1
CEBPD	C/EBP-delta CELF CRP3 NF-IL6-beta	ENSG00000221869	CCAAT/enhancer binding protein (C/EBP), delta	8	48649471	48651648	-1
PPP2R2A	B55A B55ALPHA PR52A PR55A	ENSG00000221914	protein phosphatase 2, regulatory subunit B, alpha	8	26149007	26230196	1
LTA	LT TNFB TNFSF1	ENSG00000223919	lymphotoxin alpha (TNF superfamily, member 1)	HSCHR6_MHC_DBB	31521973	31524245	1
TNF	DIF TNF-alpha TNFA TNFSF2	ENSG00000223952	tumor necrosis factor	HSCHR6_MHC_MCF	31619653	31622422	1
RP4-758J18.2		ENSG00000224870	HCG20425, isoform CRA_a; Uncharacterized protein; cDNA FLJ53815	1	1334902	1337426	1
LTA	LT TNFB TNFSF1	ENSG00000226275	lymphotoxin alpha (TNF superfamily, member 1)	HSCHR6_MHC_MCF	31616138	31618410	1
LTA	LT TNFB TNFSF1	ENSG00000226979	lymphotoxin alpha (TNF superfamily, member 1)	6	31539831	31542101	1
ISCA1P6		ENSG00000227653	iron-sulfur cluster assembly 1 homolog (S. cerevisiae) pseudogene 6	2	129276362	129276751	-1
RP1-20B21.4		ENSG00000227751		1	17733256	17733878	1
BAG6	BAG-6 BAT3 D6S52E G3	ENSG00000227761	BCL2-associated athanogene 6	HSCHR6_MHC_DBB	31588979	31602664	-1
TNF	DIF TNF-alpha TNFA TNFSF2	ENSG00000228321	tumor necrosis factor	HSCHR6_MHC_MANN	31582831	31585600	1
BAG6	BAG-6 BAT3 D6S52E G3	ENSG00000228760	BCL2-associated athanogene 6	HSCHR6_MHC_MANN	31646291	31659974	-1
TNF	DIF TNF-alpha TNFA TNFSF2	ENSG00000228849	tumor necrosis factor	HSCHR6_MHC_DBB	31525488	31528257	1
TNF	DIF TNF-alpha TNFA TNFSF2	ENSG00000228978	tumor necrosis factor	HSCHR6_MHC_APD	31555632	31557434	1
BAG6	BAG-6 BAT3 D6S52E G3	ENSG00000229524	BCL2-associated athanogene 6	HSCHR6_MHC_COX	31594212	31607897	-1
TNF	DIF TNF-alpha TNFA TNFSF2	ENSG00000230108	tumor necrosis factor	HSCHR6_MHC_SSTO	31533287	31536056	1
LTA	LT TNFB TNFSF1	ENSG00000230279	lymphotoxin alpha (TNF superfamily, member 1)	HSCHR6_MHC_SSTO	31529774	31532044	1
LTA	LT TNFB TNFSF1	ENSG00000231408	lymphotoxin alpha (TNF superfamily, member 1)	HSCHR6_MHC_MANN	31579318	31581588	1
TNF	DIF TNF-alpha TNFA TNFSF2	ENSG00000232810	tumor necrosis factor	6	31543344	31546113	1
BAG6	BAG-6 BAT3 D6S52E G3	ENSG00000233348	BCL2-associated athanogene 6	HSCHR6_MHC_SSTO	31596744	31610423	-1
BAG6	BAG-6 BAT3 D6S52E G3	ENSG00000234651	BCL2-associated athanogene 6	HSCHR6_MHC_MCF	31683095	31696765	-1
MIR155HG	BIC MIRHG2 NCRNA00172	ENSG00000234883	MIR155 host gene (non-protein coding)	21	26934221	26947480	1
ZBTB9	ZNF919	ENSG00000236515	zinc finger and BTB domain containing 9	HSCHR6_MHC_SSTO	33561742	33564711	1
LTA	LT TNFB TNFSF1	ENSG00000238130	lymphotoxin alpha (TNF superfamily, member 1)	HSCHR6_MHC_COX	31527243	31529513	1
RP11-367J11.2		ENSG00000245748		4	7032281	7047958	-1
RP11-37B2.1		ENSG00000251136		8	90621629	90769955	-1
C5orf20	DCNP1	ENSG00000251380	chromosome 5 open reading frame 20	5	134779904	134783038	-1
CTD-2562J17.7		ENSG00000254429		11	74971171	74972069	1
RP11-159H10.1		ENSG00000255107		8	70771499	70772775	-1
TIFAB		ENSG00000255833	TRAF-interacting protein with forkhead-associated domain, family member B	5	134779908	134788089	-1
AL513327.1		ENSG00000256142		1	33764975	33766320	1
RP11-468E2.4	IRF-9 ISGF3 ISGF3G p48	ENSG00000259529	E3 ubiquitin-protein ligase RNF31	14	24620427	24636611	1
DHX58	D11LGP2 D11lgp2e LGP2 RLR-3	ENSG00000260178	DEXH (Asp-Glu-X-His) box polypeptide 58	HG185_PATCH	40257656	40268985	-1
RP11-61J19.4		ENSG00000260805		1	212731175	212733073	1
PIGW	Gwt1	ENSG00000261300	phosphatidylinositol glycan anchor biosynthesis, class W	HG75_PATCH	34862388	34866669	1
RP11-566K11.5		ENSG00000261317		16	90036199	90038952	1
MED22	MED24 SURF5 surf-5	ENSG00000261579	mediator complex subunit 22	HG79_PATCH	136216440	136223666	-1
PARP10	ARTD10	ENSG00000261660	poly (ADP-ribose) polymerase family, member 10	HG104_HG975_PATCH	145059323	145094942	-1
TMEM97	MAC30	ENSG00000262046	transmembrane protein 97	HG883_PATCH	26646121	26655707	1
LILRB4	CD85K HM18 ILT3 LILRB5 LIR-5 LIR5	ENSG00000262397	leukocyte immunoglobulin-like receptor, subfamily B (with TM and ITIM domains), member 4	HSCHR19LRC_PGF2_CTG1	54899259	54925749	1
TUSC2	C3orf11 FUS1 PAP PDAP2	ENSG00000262485	tumor suppressor candidate 2	HG325_PATCH	50357459	50365683	-1
ENDOD1		ENSG00000262523	endonuclease domain containing 1	HG348_PATCH	94822976	94865811	1
LILRA5	CD85 CD85F ILT-11 ILT11 LILRB7 LIR-9 LIR9	ENSG00000262800	leukocyte immunoglobulin-like receptor, subfamily A (with TM domain), member 5	HSCHR19LRC_COX1_CTG1	54817385	54823441	-1
IFT20		ENSG00000262866	intraflagellar transport 20 homolog (Chlamydomonas)	HG883_PATCH	26655352	26662515	-1
KIAA0355		ENSG00000262924	KIAA0355	HSCHR19_1_CTG3_1	34752630	34853664	1
LILRB4	CD85K HM18 ILT3 LILRB5 LIR-5 LIR5	ENSG00000263061	leukocyte immunoglobulin-like receptor, subfamily B (with TM and ITIM domains), member 4	HSCHR19LRC_PGF1_CTG1	55077655	55104128	1
LILRB4	CD85K HM18 ILT3 LILRB5 LIR-5 LIR5	ENSG00000263108	leukocyte immunoglobulin-like receptor, subfamily B (with TM and ITIM domains), member 4	HSCHR19LRC_COX1_CTG1	55079162	55105649	1
AC243547.3	EST01027 HHCPA78 THIF VDUP1	ENSG00000265972	cDNA FLJ61424, highly similar to Homo sapiens thioredoxin interacting protein (TXNIP), mRNA	HG1287_PATCH	146562726	146566668	-1
STRADA	LYK5 NY-BR-96 PMSE STRAD Stlk	ENSG00000266173	STE20-related kinase adaptor alpha	17	61780192	61819330	-1
CTD-2369P2.8		ENSG00000267607		19	10396477	10399695	-1
